# Supplementary material for: Whole-Genome Sequences of Two Kazachstania barnettii Strains Isolated from Anthropic Environments
Source: Genome Biol Evol. 2022 Feb 1;14(2):evac007. doi: 10.1093/gbe/evac007 (PMC8825440; doi:10.1093/gbe/evac007)
Supplement: evac007_Supplementary_Data [file evac007_supplementary_data.zip]

Archive with 2 entries (2 files):
- R1_Supplementary_file_S1.docx
- Supplementary_Table_S1.xlsx
