# Supplementary material for: Whole-Genome Sequences of Two Kazachstania barnettii Strains Isolated from Anthropic Environments
Source: Genome Biol Evol. 2022 Feb 1;14(2):evac007. doi: 10.1093/gbe/evac007 (PMC8825440; doi:10.1093/gbe/evac007)
Supplement: evac007_Supplementary_Data [file evac007_supplementary_data.zip › Supplementary_Table_S1.xlsx]

## Sheet: KABA1_KABA2_Orthologous
Table S1: List of the 5300 orthologous genes found between the two K. barnettii strains CLIB 433 (reference) and CLIB 1767 (sourdough).
CLIB433.locus	CLIB433.chr	CLIB433.astart	CLIB433.start	CLIB433.end	CLIB433.strand	CLIB433.length	CLIB433.pseudo	CLIB433.exon	CLIB433.intron	CLIB1767.locus	CLIB1767.chr	CLIB1767.astart	CLIB1767.start	CLIB1767.end	CLIB1767.strand	CLIB1767.length	CLIB1767.pseudo	CLIB1767.exon	CLIB1767.intron	pair.complete	prot.aln.length	prot.aln.ident	prot.aln.sim	prot.aln.gap	prot.aln.score	nucl.aln.length	nucl.aln.ident	nucl.aln.sim	nucl.aln.gap	nucl.aln.score
KABA1_01S00110	KABA1_01	2031	2031	2726	-	232	0	1		KABA2_01S00110	KABA2_01	2031	2031	2726	-	232	0	1		1	232	100	100	0	1201	696	100	100	0	3480
KABA1_01S00176	KABA1_01	16277	16277	18010	-	578	0	1		KABA2_01S00176	KABA2_01	17138	17138	18871	-	578	0	1		1	578	100	100	0	3034	1734	100	100	0	8670
KABA1_01S00198	KABA1_01	18914	18914	19804	+	297	0	1		KABA2_01S00198	KABA2_01	19775	19775	20665	+	297	0	1		1	297	100	100	0	1569	891	100	100	0	4455
KABA1_01S00220	KABA1_01	20089	20089	22035	+	649	0	1		KABA2_01S00220	KABA2_01	20950	20950	22896	+	649	0	1		1	649	100	100	0	3363	1947	100	100	0	9735
KABA1_01S00242	KABA1_01	22197	22197	28190	-	1998	0	1		KABA2_01S00242	KABA2_01	23056	23056	29049	-	1998	0	1		1	1998	100	100	0	10141	5994	100	100	0	29961
KABA1_01S00308	KABA1_01	34233	34233	36242	+	670	0	1		KABA2_01S00308	KABA2_01	35092	35092	37101	+	670	0	1		1	670	100	100	0	3435	2010	100	100	0	10050
KABA1_01S00330	KABA1_01	36576	36576	37274	-	233	0	1		KABA2_01S00330	KABA2_01	37441	37441	38139	-	233	0	1		1	233	100	100	0	1213	699	100	100	0	3495
KABA1_01S00352	KABA1_01	37684	37684	38226	-	141	0	2	120	KABA2_01S00352	KABA2_01	38549	38549	39091	-	141	0	2	120	1	141	100	100	0	740	423	100	100	0	2115
KABA1_01S00374	KABA1_01	38701	38701	40035	+	445	0	1		KABA2_01S00374	KABA2_01	39566	39566	40900	+	445	0	1		1	445	100	100	0	2321	1335	100	100	0	6675
KABA1_01S00396	KABA1_01	40352	40352	42124	+	591	0	1		KABA2_01S00396	KABA2_01	41217	41217	42989	+	591	0	1		1	591	100	100	0	3050	1773	100	100	0	8865
KABA1_01S00440	KABA1_01	44056	44056	48609	-	1518	0	1		KABA2_01S00440	KABA2_01	44921	44921	49474	-	1518	0	1		1	1518	100	100	0	7994	4554	100	100	0	22770
KABA1_01S00462	KABA1_01	51345	51345	53885	-	847	0	1		KABA2_01S00462	KABA2_01	52158	52158	54698	-	847	0	1		1	847	100	100	0	4390	2541	100	100	0	12705
KABA1_01S00484	KABA1_01	54651	54651	55436	-	262	0	1		KABA2_01S00484	KABA2_01	55464	55464	56249	-	262	0	1		1	262	100	100	0	1336	786	100	100	0	3930
KABA1_01S00506	KABA1_01	55917	55917	57692	-	592	0	1		KABA2_01S00506	KABA2_01	56730	56730	58505	-	592	0	1		1	592	100	100	0	3115	1776	100	100	0	8880
KABA1_01S00528	KABA1_01	59395	59395	60150	+	252	0	1		KABA2_01S00528	KABA2_01	60208	60208	60963	+	252	0	1		1	252	100	100	0	1297	756	100	100	0	3780
KABA1_01S00550	KABA1_01	62650	62650	65208	+	853	0	1		KABA2_01S00550	KABA2_01	63463	63463	66021	+	853	0	1		1	853	100	100	0	4531	2559	100	100	0	12795
KABA1_01S00572	KABA1_01	65561	65561	67051	+	497	0	1		KABA2_01S00572	KABA2_01	66374	66374	67864	+	497	0	1		1	497	100	100	0	2656	1491	100	100	0	7455
KABA1_01S00594	KABA1_01	68092	68092	68481	+	130	0	1		KABA2_01S00594	KABA2_01	68905	68905	69294	+	130	0	1		1	130	100	100	0	653	390	100	100	0	1950
KABA1_01S00616	KABA1_01	68928	68928	69863	+	312	0	1		KABA2_01S00616	KABA2_01	69741	69741	70676	+	312	0	1		1	312	100	100	0	1634	936	100	100	0	4680
KABA1_01S00638	KABA1_01	70562	70562	74230	+	1223	0	1		KABA2_01S00638	KABA2_01	71375	71375	75043	+	1223	0	1		1	1223	100	100	0	6336	3669	100	100	0	18345
KABA1_01S00682	KABA1_01	75785	75785	76663	-	293	0	1		KABA2_01S00682	KABA2_01	76598	76598	77476	-	293	0	1		1	293	100	100	0	1517	879	100	100	0	4395
KABA1_01S00704	KABA1_01	77011	77011	78951	-	647	0	1		KABA2_01S00704	KABA2_01	77824	77824	79764	-	647	0	1		1	647	100	100	0	3382	1941	100	100	0	9705
KABA1_01S00748	KABA1_01	80615	80615	81406	+	264	0	1		KABA2_01S00748	KABA2_01	81428	81428	82219	+	264	0	1		1	264	100	100	0	1340	792	100	100	0	3960
KABA1_01S00792	KABA1_01	83214	83214	84635	+	474	0	1		KABA2_01S00792	KABA2_01	84027	84027	85448	+	474	0	1		1	474	100	100	0	2457	1422	100	100	0	7110
KABA1_01S00814	KABA1_01	84947	84947	85951	-	335	0	1		KABA2_01S00814	KABA2_01	85760	85760	86764	-	335	0	1		1	335	100	100	0	1782	1005	100	100	0	5025
KABA1_01S00836	KABA1_01	86571	86571	87602	-	344	0	1		KABA2_01S00836	KABA2_01	87384	87384	88415	-	344	0	1		1	344	100	100	0	1749	1032	100	100	0	5160
KABA1_01S00858	KABA1_01	88258	88258	89391	-	378	0	1		KABA2_01S00858	KABA2_01	89071	89071	90204	-	378	0	1		1	378	100	100	0	2019	1134	100	100	0	5670
KABA1_01S00880	KABA1_01	89709	89709	90902	-	398	0	1		KABA2_01S00880	KABA2_01	90522	90522	91715	-	398	0	1		1	398	100	100	0	2159	1194	100	100	0	5970
KABA1_01S00924	KABA1_01	93622	93622	94971	-	450	0	1		KABA2_01S00924	KABA2_01	94394	94394	95743	-	450	0	1		1	450	100	100	0	2427	1350	100	100	0	6750
KABA1_01S00946	KABA1_01	95624	95624	96613	-	330	0	1		KABA2_01S00946	KABA2_01	96396	96396	97385	-	330	0	1		1	330	100	100	0	1704	990	100	100	0	4950
KABA1_01S00990	KABA1_01	100285	100285	101073	+	263	0	1		KABA2_01S00990	KABA2_01	101057	101057	101845	+	263	0	1		1	263	100	100	0	1319	789	100	100	0	3945
KABA1_01S01012	KABA1_01	101422	101422	101652	-	77	0	1		KABA2_01S01012	KABA2_01	102194	102194	102424	-	77	0	1		1	77	100	100	0	372	231	100	100	0	1155
KABA1_01S01034	KABA1_01	102017	102017	102865	+	283	0	1		KABA2_01S01034	KABA2_01	102789	102789	103637	+	283	0	1		1	283	100	100	0	1434	849	100	100	0	4245
KABA1_01S01056	KABA1_01	103126	103126	104901	-	592	0	1		KABA2_01S01056	KABA2_01	103898	103898	105673	-	592	0	1		1	592	100	100	0	3016	1776	100	100	0	8880
KABA1_01S01078	KABA1_01	105333	105333	105875	+	181	0	1		KABA2_01S01078	KABA2_01	106105	106105	106647	+	181	0	1		1	181	100	100	0	936	543	100	100	0	2715
KABA1_01S01100	KABA1_01	106030	106030	107055	-	342	0	1		KABA2_01S01100	KABA2_01	106802	106802	107827	-	342	0	1		1	342	100	100	0	1819	1026	100	100	0	5130
KABA1_01S01122	KABA1_01	107503	107503	110355	-	951	0	1		KABA2_01S01122	KABA2_01	108275	108275	111127	-	951	0	1		1	951	100	100	0	4921	2853	100	100	0	14265
KABA1_01S01144	KABA1_01	110817	110817	112922	-	702	0	1		KABA2_01S01144	KABA2_01	111589	111589	113694	-	702	0	1		1	702	100	100	0	3564	2106	100	100	0	10530
KABA1_01S01166	KABA1_01	113343	113343	118154	+	1604	0	1		KABA2_01S01166	KABA2_01	114115	114115	118926	+	1604	0	1		1	1604	100	100	0	8246	4812	100	100	0	24051
KABA1_01S01188	KABA1_01	118738	118738	119304	+	189	0	1		KABA2_01S01188	KABA2_01	119510	119510	120076	+	189	0	1		1	189	100	100	0	976	567	100	100	0	2835
KABA1_01S01210	KABA1_01	119561	119561	123133	-	1191	0	1		KABA2_01S01210	KABA2_01	120333	120333	123905	-	1191	0	1		1	1191	100	100	0	6118	3573	100	100	0	17865
KABA1_01S01232	KABA1_01	124831	124831	125901	-	357	0	1		KABA2_01S01232	KABA2_01	125603	125603	126673	-	357	0	1		1	357	100	100	0	1832	1071	100	100	0	5355
KABA1_01S01254	KABA1_01	126355	126355	127002	+	216	0	1		KABA2_01S01254	KABA2_01	127127	127127	127774	+	216	0	1		1	216	100	100	0	1083	648	100	100	0	3240
KABA1_01S01276	KABA1_01	127079	127079	130087	-	1003	0	1		KABA2_01S01276	KABA2_01	127851	127851	130859	-	1003	0	1		1	1003	100	100	0	5285	3009	100	100	0	15045
KABA1_01S01298	KABA1_01	130397	130397	131881	-	495	0	1		KABA2_01S01298	KABA2_01	131169	131169	132653	-	495	0	1		1	495	100	100	0	2589	1485	100	100	0	7425
KABA1_01S01320	KABA1_01	132257	132257	133993	-	579	0	1		KABA2_01S01320	KABA2_01	133029	133029	134765	-	579	0	1		1	579	100	100	0	3035	1737	100	100	0	8685
KABA1_01S01342	KABA1_01	134523	134523	135956	-	478	0	1		KABA2_01S01342	KABA2_01	135295	135295	136728	-	478	0	1		1	478	100	100	0	2427	1434	100	100	0	7170
KABA1_01S01364	KABA1_01	136311	136311	139967	-	1219	0	1		KABA2_01S01364	KABA2_01	137083	137083	140739	-	1219	0	1		1	1219	100	100	0	6288	3657	100	100	0	18285
KABA1_01S01408	KABA1_01	141629	141629	143992	-	788	0	1		KABA2_01S01408	KABA2_01	142401	142401	144764	-	788	0	1		1	788	100	100	0	4060	2364	100	100	0	11820
KABA1_01S01430	KABA1_01	144808	144808	145839	+	344	0	1		KABA2_01S01430	KABA2_01	145580	145580	146611	+	344	0	1		1	344	100	100	0	1753	1032	100	100	0	5160
KABA1_01S01452	KABA1_01	146286	146286	147278	+	331	0	1		KABA2_01S01452	KABA2_01	147058	147058	148050	+	331	0	1		1	331	100	100	0	1715	993	100	100	0	4965
KABA1_01S01496	KABA1_01	149929	149929	150450	-	174	0	1		KABA2_01S01496	KABA2_01	150701	150701	151222	-	174	0	1		1	174	100	100	0	869	522	100	100	0	2610
KABA1_01S01518	KABA1_01	151026	151026	151658	+	211	0	1		KABA2_01S01518	KABA2_01	151798	151798	152430	+	211	0	1		1	211	100	100	0	1058	633	100	100	0	3165
KABA1_01S01540	KABA1_01	151797	151797	152780	-	328	0	1		KABA2_01S01540	KABA2_01	152569	152569	153552	-	328	0	1		1	328	100	100	0	1638	984	100	100	0	4920
KABA1_01S01562	KABA1_01	153333	153333	154337	-	335	0	1		KABA2_01S01562	KABA2_01	154105	154105	155109	-	335	0	1		1	335	100	100	0	1732	1005	100	100	0	5025
KABA1_01S01584	KABA1_01	155176	155176	162441	-	2422	0	1		KABA2_01S01584	KABA2_01	155938	155938	163203	-	2422	0	1		1	2422	100	100	0	12556	7266	100	100	0	36330
KABA1_01S01606	KABA1_01	163034	163034	163408	-	125	0	1		KABA2_01S01606	KABA2_01	163796	163796	164170	-	125	0	1		1	125	100	100	0	662	375	100	100	0	1875
KABA1_01S01628	KABA1_01	164064	164064	166580	+	839	0	1		KABA2_01S01628	KABA2_01	164826	164826	167342	+	839	0	1		1	839	100	100	0	4411	2517	100	100	0	12585
KABA1_01S01650	KABA1_01	167770	167770	169629	+	620	0	1		KABA2_01S01650	KABA2_01	168532	168532	170391	+	620	0	1		1	620	100	100	0	3289	1860	100	100	0	9300
KABA1_01S01672	KABA1_01	169831	169831	171816	-	662	0	1		KABA2_01S01672	KABA2_01	170593	170593	172578	-	662	0	1		1	662	100	100	0	3479	1986	100	100	0	9930
KABA1_01S01694	KABA1_01	172240	172240	173832	+	531	0	1		KABA2_01S01694	KABA2_01	173002	173002	174594	+	531	0	1		1	531	100	100	0	2699	1593	100	100	0	7965
KABA1_01S01716	KABA1_01	174384	174384	175424	-	347	0	1		KABA2_01S01716	KABA2_01	175157	175157	176197	-	347	0	1		1	347	100	100	0	1776	1041	100	100	0	5205
KABA1_01S01738	KABA1_01	176488	176488	177660	+	391	0	1		KABA2_01S01738	KABA2_01	177261	177261	178433	+	391	0	1		1	391	100	100	0	1988	1173	100	100	0	5865
KABA1_01S01760	KABA1_01	177946	177946	178977	+	344	0	1		KABA2_01S01760	KABA2_01	178719	178719	179750	+	344	0	1		1	344	100	100	0	1782	1032	100	100	0	5160
KABA1_01S01782	KABA1_01	179435	179435	180988	+	518	0	1		KABA2_01S01782	KABA2_01	180208	180208	181761	+	518	0	1		1	518	100	100	0	2647	1554	100	100	0	7770
KABA1_01S01804	KABA1_01	181496	181496	182971	+	492	0	1		KABA2_01S01804	KABA2_01	182269	182269	183744	+	492	0	1		1	492	100	100	0	2590	1476	100	100	0	7380
KABA1_01S01826	KABA1_01	183584	183584	184801	+	406	0	1		KABA2_01S01826	KABA2_01	184357	184357	185574	+	406	0	1		1	406	100	100	0	2131	1218	100	100	0	6090
KABA1_01S01848	KABA1_01	185260	185260	187221	+	654	0	1		KABA2_01S01848	KABA2_01	186033	186033	187994	+	654	0	1		1	654	100	100	0	3418	1962	100	100	0	9810
KABA1_01S01870	KABA1_01	187549	187549	188130	+	194	0	1		KABA2_01S01870	KABA2_01	188322	188322	188903	+	194	0	1		1	194	100	100	0	969	582	100	100	0	2910
KABA1_01S01892	KABA1_01	188870	188870	190846	+	659	0	1		KABA2_01S01892	KABA2_01	189643	189643	191619	+	659	0	1		1	659	100	100	0	3403	1977	100	100	0	9885
KABA1_01S01914	KABA1_01	191200	191200	191685	+	162	0	1		KABA2_01S01914	KABA2_01	191973	191973	192458	+	162	0	1		1	162	100	100	0	818	486	100	100	0	2430
KABA1_01S01936	KABA1_01	191799	191799	192779	-	296	0	2	93	KABA2_01S01936	KABA2_01	192572	192572	193552	-	296	0	2	93	1	296	100	100	0	1491	888	100	100	0	4440
KABA1_01S01980	KABA1_01	195409	195409	195594	+	62	0	1		KABA2_01S01980	KABA2_01	196182	196182	196367	+	62	0	1		1	62	100	100	0	378	186	100	100	0	930
KABA1_01S02002	KABA1_01	196578	196578	200726	+	1383	0	1		KABA2_01S02002	KABA2_01	197351	197351	201499	+	1383	0	1		1	1383	100	100	0	7203	4149	100	100	0	20745
KABA1_01S02046	KABA1_01	203764	203764	204086	-	70	0	2	113	KABA2_01S02046	KABA2_01	204537	204537	204859	-	70	0	2	113	1	70	100	100	0	347	210	100	100	0	1050
KABA1_01S02068	KABA1_01	204392	204392	205231	+	280	0	1		KABA2_01S02068	KABA2_01	205165	205165	206004	+	280	0	1		1	280	100	100	0	1469	840	100	100	0	4200
KABA1_01S02090	KABA1_01	205542	205542	206426	+	295	0	1		KABA2_01S02090	KABA2_01	206315	206315	207199	+	295	0	1		1	295	100	100	0	1549	885	100	100	0	4425
KABA1_01S02112	KABA1_01	206592	206592	207941	-	450	0	1		KABA2_01S02112	KABA2_01	207365	207365	208714	-	450	0	1		1	450	100	100	0	2380	1350	100	100	0	6750
KABA1_01S02134	KABA1_01	208420	208420	208863	+	148	0	1		KABA2_01S02134	KABA2_01	209192	209192	209635	+	148	0	1		1	148	100	100	0	716	444	100	100	0	2220
KABA1_01S02156	KABA1_01	209237	209237	211714	-	826	0	1		KABA2_01S02156	KABA2_01	210009	210009	212486	-	826	0	1		1	826	100	100	0	4380	2478	100	100	0	12390
KABA1_01S02178	KABA1_01	212020	212020	212772	+	251	0	1		KABA2_01S02178	KABA2_01	212792	212792	213544	+	251	0	1		1	251	100	100	0	1309	753	100	100	0	3765
KABA1_01S02200	KABA1_01	212831	212831	213436	-	202	0	1		KABA2_01S02200	KABA2_01	213603	213603	214208	-	202	0	1		1	202	100	100	0	999	606	100	100	0	3030
KABA1_01S02222	KABA1_01	213633	213633	214097	+	155	0	1		KABA2_01S02222	KABA2_01	214405	214405	214869	+	155	0	1		1	155	100	100	0	839	465	100	100	0	2325
KABA1_01S02244	KABA1_01	214561	214561	215523	+	321	0	1		KABA2_01S02244	KABA2_01	215333	215333	216295	+	321	0	1		1	321	100	100	0	1704	963	100	100	0	4815
KABA1_01S02266	KABA1_01	215634	215634	216551	-	306	0	1		KABA2_01S02266	KABA2_01	216406	216406	217323	-	306	0	1		1	306	100	100	0	1575	918	100	100	0	4590
KABA1_01S02288	KABA1_01	217657	217657	218598	+	314	0	1		KABA2_01S02288	KABA2_01	218429	218429	219370	+	314	0	1		1	314	100	100	0	1574	942	100	100	0	4710
KABA1_01S02310	KABA1_01	218985	218985	220106	-	374	0	1		KABA2_01S02310	KABA2_01	219757	219757	220878	-	374	0	1		1	374	100	100	0	1946	1122	100	100	0	5610
KABA1_01S02332	KABA1_01	224029	224029	224865	+	279	0	1		KABA2_01S02332	KABA2_01	224801	224801	225637	+	279	0	1		1	279	100	100	0	1463	837	100	100	0	4185
KABA1_01S02376	KABA1_01	226728	226728	228878	+	717	0	1		KABA2_01S02376	KABA2_01	227500	227500	229650	+	717	0	1		1	717	100	100	0	3712	2151	100	100	0	10755
KABA1_01S02420	KABA1_01	230987	230987	236287	-	1767	0	1		KABA2_01S02420	KABA2_01	231760	231760	237060	-	1767	0	1		1	1767	100	100	0	8766	5301	100	100	0	26505
KABA1_01S02464	KABA1_01	242226	242226	244490	+	755	0	1		KABA2_01S02464	KABA2_01	242999	242999	245263	+	755	0	1		1	755	100	100	0	4034	2265	100	100	0	11325
KABA1_01S02486	KABA1_01	246996	246996	248684	+	563	0	1		KABA2_01S02486	KABA2_01	247769	247769	249457	+	563	0	1		1	563	100	100	0	2988	1689	100	100	0	8445
KABA1_01S02508	KABA1_01	249924	249924	250922	+	333	0	1		KABA2_01S02508	KABA2_01	250697	250697	251695	+	333	0	1		1	333	100	100	0	1805	999	100	100	0	4995
KABA1_01S02530	KABA1_01	253360	253360	254820	+	487	0	1		KABA2_01S02530	KABA2_01	254133	254133	255593	+	487	0	1		1	487	100	100	0	2528	1461	100	100	0	7305
KABA1_01S02552	KABA1_01	255424	255424	257184	-	587	0	1		KABA2_01S02552	KABA2_01	256197	256197	257957	-	587	0	1		1	587	100	100	0	3019	1761	100	100	0	8805
KABA1_01S02596	KABA1_01	261513	261513	262280	+	256	0	1		KABA2_01S02596	KABA2_01	262286	262286	263053	+	256	0	1		1	256	100	100	0	1314	768	100	100	0	3840
KABA1_01S02618	KABA1_01	262606	262606	264741	+	712	0	1		KABA2_01S02618	KABA2_01	263379	263379	265514	+	712	0	1		1	712	100	100	0	3734	2136	100	100	0	10680
KABA1_01S02640	KABA1_01	265101	265101	265898	+	266	0	1		KABA2_01S02640	KABA2_01	265874	265874	266671	+	266	0	1		1	266	100	100	0	1364	798	100	100	0	3990
KABA1_01S02662	KABA1_01	266699	266699	267790	+	364	0	1		KABA2_01S02662	KABA2_01	267472	267472	268563	+	364	0	1		1	364	100	100	0	1871	1092	100	100	0	5460
KABA1_01S02684	KABA1_01	267960	267960	269075	-	372	0	1		KABA2_01S02684	KABA2_01	268733	268733	269848	-	372	0	1		1	372	100	100	0	1952	1116	100	100	0	5580
KABA1_01S02706	KABA1_01	269915	269915	272041	+	709	0	1		KABA2_01S02706	KABA2_01	270688	270688	272814	+	709	0	1		1	709	100	100	0	3727	2127	100	100	0	10635
KABA1_01S02728	KABA1_01	272486	272486	274165	+	560	0	1		KABA2_01S02728	KABA2_01	273259	273259	274938	+	560	0	1		1	560	100	100	0	2894	1680	100	100	0	8400
KABA1_01S02750	KABA1_01	274414	274414	275574	+	387	0	1		KABA2_01S02750	KABA2_01	275187	275187	276347	+	387	0	1		1	387	100	100	0	2027	1161	100	100	0	5805
KABA1_01S02772	KABA1_01	275841	275841	276590	+	250	0	1		KABA2_01S02772	KABA2_01	276614	276614	277363	+	250	0	1		1	250	100	100	0	1314	750	100	100	0	3750
KABA1_01S02794	KABA1_01	276981	276981	279860	+	960	0	1		KABA2_01S02794	KABA2_01	277754	277754	280633	+	960	0	1		1	960	100	100	0	4835	2880	100	100	0	14400
KABA1_01S02816	KABA1_01	280161	280161	281027	-	289	0	1		KABA2_01S02816	KABA2_01	280934	280934	281800	-	289	0	1		1	289	100	100	0	1507	867	100	100	0	4335
KABA1_01S02838	KABA1_01	281611	281611	283611	-	667	0	1		KABA2_01S02838	KABA2_01	282384	282384	284384	-	667	0	1		1	667	100	100	0	3439	2001	100	100	0	10005
KABA1_01S02860	KABA1_01	285104	285104	287491	+	796	0	1		KABA2_01S02860	KABA2_01	285877	285877	288264	+	796	0	1		1	796	100	100	0	4082	2388	100	100	0	11940
KABA1_01S02882	KABA1_01	288042	288042	290732	+	897	0	1		KABA2_01S02882	KABA2_01	288815	288815	291505	+	897	0	1		1	897	100	100	0	4528	2691	100	100	0	13455
KABA1_01S02904	KABA1_01	291019	291019	291912	+	298	0	1		KABA2_01S02904	KABA2_01	291792	291792	292685	+	298	0	1		1	298	100	100	0	1525	894	100	100	0	4470
KABA1_01S02926	KABA1_01	292106	292106	292657	-	184	0	1		KABA2_01S02926	KABA2_01	292879	292879	293430	-	184	0	1		1	184	100	100	0	959	552	100	100	0	2760
KABA1_01S02948	KABA1_01	292975	292975	295560	-	862	0	1		KABA2_01S02948	KABA2_01	293748	293748	296333	-	862	0	1		1	862	100	100	0	4487	2586	100	100	0	12930
KABA1_01S02970	KABA1_01	296559	296559	298379	+	607	0	1		KABA2_01S02970	KABA2_01	297332	297332	299152	+	607	0	1		1	607	100	100	0	3129	1821	100	100	0	9105
KABA1_01S02992	KABA1_01	298903	298903	301647	+	915	0	1		KABA2_01S02992	KABA2_01	299676	299676	302420	+	915	0	1		1	915	100	100	0	4783	2745	100	100	0	13725
KABA1_01S03014	KABA1_01	301828	301828	302247	-	87	0	2	159	KABA2_01S03014	KABA2_01	302601	302601	303020	-	87	0	2	159	1	87	100	100	0	432	261	100	100	0	1305
KABA1_01S03036	KABA1_01	303145	303145	303636	+	164	0	1		KABA2_01S03036	KABA2_01	303918	303918	304409	+	164	0	1		1	164	100	100	0	877	492	100	100	0	2460
KABA1_01S03058	KABA1_01	304168	304168	305178	+	337	0	1		KABA2_01S03058	KABA2_01	304941	304941	305951	+	337	0	1		1	337	100	100	0	1691	1011	100	100	0	5055
KABA1_01S03080	KABA1_01	305559	305559	306407	-	283	0	1		KABA2_01S03080	KABA2_01	306332	306332	307180	-	283	0	1		1	283	100	100	0	1522	849	100	100	0	4245
KABA1_01S03102	KABA1_01	306915	306915	308222	-	436	0	1		KABA2_01S03102	KABA2_01	307714	307714	309021	-	436	0	1		1	436	100	100	0	2236	1308	100	100	0	6540
KABA1_01S03124	KABA1_01	308669	308669	310495	+	609	0	1		KABA2_01S03124	KABA2_01	309468	309468	311294	+	609	0	1		1	609	100	100	0	3086	1827	100	100	0	9135
KABA1_01S03146	KABA1_01	310833	310833	312152	-	440	0	1		KABA2_01S03146	KABA2_01	311632	311632	312951	-	440	0	1		1	440	100	100	0	2334	1320	100	100	0	6600
KABA1_01S03168	KABA1_01	312834	312834	313715	-	294	0	1		KABA2_01S03168	KABA2_01	313633	313633	314514	-	294	0	1		1	294	100	100	0	1502	882	100	100	0	4410
KABA1_01S03190	KABA1_01	314128	314128	315585	+	486	0	1		KABA2_01S03190	KABA2_01	314927	314927	316384	+	486	0	1		1	486	100	100	0	2507	1458	100	100	0	7290
KABA1_01S03212	KABA1_01	316007	316007	316261	+	85	0	1		KABA2_01S03212	KABA2_01	316806	316806	317060	+	85	0	1		1	85	100	100	0	434	255	100	100	0	1275
KABA1_01S03234	KABA1_01	316546	316546	318249	-	568	0	1		KABA2_01S03234	KABA2_01	317345	317345	319048	-	568	0	1		1	568	100	100	0	2946	1704	100	100	0	8520
KABA1_01S03256	KABA1_01	319494	319494	321980	+	829	0	1		KABA2_01S03256	KABA2_01	320293	320293	322779	+	829	0	1		1	829	100	100	0	4223	2487	100	100	0	12435
KABA1_01S03300	KABA1_01	325723	325723	326928	-	402	0	1		KABA2_01S03300	KABA2_01	326522	326522	327727	-	402	0	1		1	402	100	100	0	2110	1206	100	100	0	6030
KABA1_01S03322	KABA1_01	327393	327393	328475	+	361	0	1		KABA2_01S03322	KABA2_01	328192	328192	329274	+	361	0	1		1	361	100	100	0	1873	1083	100	100	0	5415
KABA1_01S03344	KABA1_01	328867	328867	329976	+	370	0	1		KABA2_01S03344	KABA2_01	329666	329666	330775	+	370	0	1		1	370	100	100	0	1930	1110	100	100	0	5550
KABA1_01S03366	KABA1_01	330564	330564	331229	+	222	0	1		KABA2_01S03366	KABA2_01	331363	331363	332028	+	222	0	1		1	222	100	100	0	1149	666	100	100	0	3330
KABA1_01S03388	KABA1_01	334973	334973	336241	+	423	0	1		KABA2_01S03388	KABA2_01	335771	335771	337039	+	423	0	1		1	423	100	100	0	2221	1269	100	100	0	6345
KABA1_01S03410	KABA1_01	337172	337172	338398	+	409	0	1		KABA2_01S03410	KABA2_01	337970	337970	339196	+	409	0	1		1	409	100	100	0	2122	1227	100	100	0	6135
KABA1_01S03432	KABA1_01	339250	339250	342351	+	1034	0	1		KABA2_01S03432	KABA2_01	340048	340048	343149	+	1034	0	1		1	1034	100	100	0	5378	3102	100	100	0	15510
KABA1_01S03454	KABA1_01	342690	342690	347654	-	1655	0	1		KABA2_01S03454	KABA2_01	343488	343488	348452	-	1655	0	1		1	1655	100	100	0	8437	4965	100	100	0	24825
KABA1_01S03476	KABA1_01	349247	349247	351457	+	737	0	1		KABA2_01S03476	KABA2_01	350045	350045	352255	+	737	0	1		1	737	100	100	0	3827	2211	100	100	0	11055
KABA1_01S03498	KABA1_01	352280	352280	353116	+	279	0	1		KABA2_01S03498	KABA2_01	353078	353078	353914	+	279	0	1		1	279	100	100	0	1430	837	100	100	0	4185
KABA1_01S03520	KABA1_01	354809	354809	357040	-	744	0	1		KABA2_01S03542	KABA2_01	355651	355651	357882	-	744	0	1		1	744	100	100	0	4005	2232	100	100	0	11160
KABA1_01S03542	KABA1_01	358869	358869	360353	+	495	0	1		KABA2_01S03564	KABA2_01	359711	359711	361195	+	495	0	1		1	495	100	100	0	2603	1485	100	100	0	7425
KABA1_01S03564	KABA1_01	360584	360584	363616	-	1011	0	1		KABA2_01S03586	KABA2_01	361426	361426	364458	-	1011	0	1		1	1011	100	100	0	5162	3033	100	100	0	15165
KABA1_01S03630	KABA1_01	369747	369747	371228	-	494	0	1		KABA2_01S03652	KABA2_01	370596	370596	372077	-	494	0	1		1	494	100	100	0	2444	1482	100	100	0	7410
KABA1_01S03652	KABA1_01	372125	372125	373474	-	450	0	1		KABA2_01S03674	KABA2_01	372974	372974	374323	-	450	0	1		1	450	100	100	0	2519	1350	100	100	0	6750
KABA1_01S03674	KABA1_01	373628	373628	376249	-	874	0	1		KABA2_01S03696	KABA2_01	374477	374477	377098	-	874	0	1		1	874	100	100	0	4549	2622	100	100	0	13110
KABA1_01S03696	KABA1_01	378814	378814	380643	+	610	0	1		KABA2_01S03718	KABA2_01	379593	379593	381422	+	610	0	1		1	610	100	100	0	3173	1830	100	100	0	9150
KABA1_01S03718	KABA1_01	381026	381026	381787	-	254	0	1		KABA2_01S03740	KABA2_01	381805	381805	382566	-	254	0	1		1	254	100	100	0	1270	762	100	100	0	3810
KABA1_01S03740	KABA1_01	382672	382672	383229	+	186	0	1		KABA2_01S03762	KABA2_01	383451	383451	384008	+	186	0	1		1	186	100	100	0	964	558	100	100	0	2790
KABA1_01S03762	KABA1_01	383471	383471	387037	-	1189	0	1		KABA2_01S03784	KABA2_01	384250	384250	387816	-	1189	0	1		1	1189	100	100	0	6195	3567	100	100	0	17835
KABA1_01S03784	KABA1_01	387558	387558	388007	-	150	0	1		KABA2_01S03806	KABA2_01	388337	388337	388786	-	150	0	1		1	150	100	100	0	786	450	100	100	0	2250
KABA1_01S03806	KABA1_01	388418	388418	389287	+	290	0	1		KABA2_01S03828	KABA2_01	389197	389197	390066	+	290	0	1		1	290	100	100	0	1426	870	100	100	0	4350
KABA1_01S03828	KABA1_01	389442	389442	389918	-	159	0	1		KABA2_01S03850	KABA2_01	390221	390221	390697	-	159	0	1		1	159	100	100	0	841	477	100	100	0	2385
KABA1_01S03850	KABA1_01	390090	390090	390644	-	185	0	1		KABA2_01S03872	KABA2_01	390869	390869	391423	-	185	0	1		1	185	100	100	0	943	555	100	100	0	2775
KABA1_01S03872	KABA1_01	392983	392983	395007	+	675	0	1		KABA2_01S03894	KABA2_01	393762	393762	395786	+	675	0	1		1	675	100	100	0	3441	2025	100	100	0	10125
KABA1_01S03894	KABA1_01	395418	395418	395909	-	164	0	1		KABA2_01S03916	KABA2_01	396197	396197	396688	-	164	0	1		1	164	100	100	0	835	492	100	100	0	2460
KABA1_01S03916	KABA1_01	396276	396276	398120	+	615	0	1		KABA2_01S03938	KABA2_01	397055	397055	398899	+	615	0	1		1	615	100	100	0	3117	1845	100	100	0	9225
KABA1_01S03938	KABA1_01	398198	398198	399142	-	315	0	1		KABA2_01S03960	KABA2_01	398977	398977	399921	-	315	0	1		1	315	100	100	0	1674	945	100	100	0	4725
KABA1_01S03960	KABA1_01	399618	399618	400262	-	215	0	1		KABA2_01S03982	KABA2_01	400397	400397	401041	-	215	0	1		1	215	100	100	0	1103	645	100	100	0	3225
KABA1_01S03982	KABA1_01	401006	401006	404224	-	1073	0	1		KABA2_01S04004	KABA2_01	401785	401785	405003	-	1073	0	1		1	1073	100	100	0	5489	3219	100	100	0	16095
KABA1_01S04026	KABA1_01	408735	408735	409928	-	398	0	1		KABA2_01S04048	KABA2_01	409514	409514	410707	-	398	0	1		1	398	100	100	0	2027	1194	100	100	0	5970
KABA1_01S04048	KABA1_01	410352	410352	411107	-	252	0	1		KABA2_01S04070	KABA2_01	411131	411131	411886	-	252	0	1		1	252	100	100	0	1313	756	100	100	0	3780
KABA1_01S04070	KABA1_01	411710	411710	414556	-	949	0	1		KABA2_01S04092	KABA2_01	412489	412489	415335	-	949	0	1		1	949	100	100	0	4927	2847	100	100	0	14235
KABA1_01S04114	KABA1_01	415909	415909	416460	-	184	0	1		KABA2_01S04136	KABA2_01	416688	416688	417239	-	184	0	1		1	184	100	100	0	982	552	100	100	0	2760
KABA1_01S04136	KABA1_01	417222	417222	418256	-	345	0	1		KABA2_01S04158	KABA2_01	418001	418001	419035	-	345	0	1		1	345	100	100	0	1772	1035	100	100	0	5175
KABA1_01S04158	KABA1_01	419443	419443	423039	+	1199	0	1		KABA2_01S04180	KABA2_01	420222	420222	423818	+	1199	0	1		1	1199	100	100	0	6184	3597	100	100	0	17985
KABA1_01S04180	KABA1_01	425073	425073	427880	+	936	0	1		KABA2_01S04202	KABA2_01	425852	425852	428659	+	936	0	1		1	936	100	100	0	4875	2808	100	100	0	14040
KABA1_01S04202	KABA1_01	428351	428351	428947	+	199	0	1		KABA2_01S04224	KABA2_01	429130	429130	429726	+	199	0	1		1	199	100	100	0	1042	597	100	100	0	2985
KABA1_01S04224	KABA1_01	429952	429952	431022	+	357	0	1		KABA2_01S04246	KABA2_01	430731	430731	431801	+	357	0	1		1	357	100	100	0	1831	1071	100	100	0	5355
KABA1_01S04246	KABA1_01	431509	431509	432732	-	408	0	1		KABA2_01S04268	KABA2_01	432288	432288	433511	-	408	0	1		1	408	100	100	0	2115	1224	100	100	0	6120
KABA1_01S04268	KABA1_01	433778	433778	435625	+	616	0	1		KABA2_01S04290	KABA2_01	434557	434557	436404	+	616	0	1		1	616	100	100	0	3138	1848	100	100	0	9240
KABA1_01S04290	KABA1_01	435999	435999	437801	+	601	0	1		KABA2_01S04312	KABA2_01	436778	436778	438580	+	601	0	1		1	601	100	100	0	3145	1803	100	100	0	9015
KABA1_01S04312	KABA1_01	438184	438184	438822	+	213	0	1		KABA2_01S04334	KABA2_01	438963	438963	439601	+	213	0	1		1	213	100	100	0	1080	639	100	100	0	3195
KABA1_01S04334	KABA1_01	439240	439240	440727	+	496	0	1		KABA2_01S04356	KABA2_01	440019	440019	441506	+	496	0	1		1	496	100	100	0	2545	1488	100	100	0	7440
KABA1_01S04400	KABA1_01	447705	447705	449009	+	435	0	1		KABA2_01S04422	KABA2_01	448484	448484	449788	+	435	0	1		1	435	100	100	0	2174	1305	100	100	0	6525
KABA1_01S04422	KABA1_01	449446	449446	451167	+	574	0	1		KABA2_01S04444	KABA2_01	450225	450225	451946	+	574	0	1		1	574	100	100	0	2955	1722	100	100	0	8610
KABA1_01S04444	KABA1_01	451519	451519	452150	-	126	0	2	254	KABA2_01S04466	KABA2_01	452298	452298	452929	-	126	0	2	254	1	126	100	100	0	643	378	100	100	0	1890
KABA1_01S04488	KABA1_01	454687	454687	455769	-	361	0	1		KABA2_01S04510	KABA2_01	455466	455466	456548	-	361	0	1		1	361	100	100	0	1816	1083	100	100	0	5415
KABA1_01S04510	KABA1_01	456249	456249	460106	-	1286	0	1		KABA2_01S04532	KABA2_01	457028	457028	460885	-	1286	0	1		1	1286	100	100	0	6645	3858	100	100	0	19290
KABA1_01S04532	KABA1_01	460587	460587	461285	-	233	0	1		KABA2_01S04554	KABA2_01	461366	461366	462064	-	233	0	1		1	233	100	100	0	1207	699	100	100	0	3495
KABA1_01S04554	KABA1_01	461676	461676	463091	-	472	0	1		KABA2_01S04576	KABA2_01	462455	462455	463870	-	472	0	1		1	472	100	100	0	2447	1416	100	100	0	7080
KABA1_01S04576	KABA1_01	463417	463417	464115	-	233	0	1		KABA2_01S04598	KABA2_01	464196	464196	464894	-	233	0	1		1	233	100	100	0	1238	699	100	100	0	3495
KABA1_01S04598	KABA1_01	464912	464912	467293	+	794	0	1		KABA2_01S04620	KABA2_01	465691	465691	468072	+	794	0	1		1	794	100	100	0	4129	2382	100	100	0	11910
KABA1_01S04620	KABA1_01	467430	467430	469142	-	571	0	1		KABA2_01S04642	KABA2_01	468209	468209	469921	-	571	0	1		1	571	100	100	0	2903	1713	100	100	0	8565
KABA1_01S04642	KABA1_01	469819	469819	472530	-	904	0	1		KABA2_01S04664	KABA2_01	470598	470598	473309	-	904	0	1		1	904	100	100	0	4631	2712	100	100	0	13560
KABA1_01S04664	KABA1_01	473115	473115	473984	-	290	0	1		KABA2_01S04686	KABA2_01	473894	473894	474763	-	290	0	1		1	290	100	100	0	1503	870	100	100	0	4350
KABA1_01S04686	KABA1_01	475117	475117	475449	+	111	0	1		KABA2_01S04708	KABA2_01	475896	475896	476228	+	111	0	1		1	111	100	100	0	529	333	100	100	0	1665
KABA1_01S04708	KABA1_01	475736	475736	476395	-	220	0	1		KABA2_01S04730	KABA2_01	476515	476515	477174	-	220	0	1		1	220	100	100	0	1145	660	100	100	0	3300
KABA1_01S04730	KABA1_01	476999	476999	478714	+	572	0	1		KABA2_01S04752	KABA2_01	477778	477778	479493	+	572	0	1		1	572	100	100	0	2965	1716	100	100	0	8580
KABA1_01S04796	KABA1_01	486345	486345	487574	-	410	0	1		KABA2_01S04818	KABA2_01	487121	487121	488350	-	410	0	1		1	410	100	100	0	2120	1230	100	100	0	6150
KABA1_01S04818	KABA1_01	488427	488427	490361	-	645	0	1		KABA2_01S04840	KABA2_01	489219	489219	491153	-	645	0	1		1	645	100	100	0	3373	1935	100	100	0	9675
KABA1_01S04840	KABA1_01	490801	490801	492237	+	479	0	1		KABA2_01S04862	KABA2_01	491593	491593	493029	+	479	0	1		1	479	100	100	0	2565	1437	100	100	0	7185
KABA1_01S04862	KABA1_01	492638	492638	493084	+	149	0	1		KABA2_01S04884	KABA2_01	493430	493430	493876	+	149	0	1		1	149	100	100	0	727	447	100	100	0	2235
KABA1_01S04906	KABA1_01	496036	496036	496638	-	201	0	1		KABA2_01S04928	KABA2_01	496870	496870	497472	-	201	0	1		1	201	100	100	0	1008	603	100	100	0	3015
KABA1_01S04928	KABA1_01	497072	497072	498019	-	316	0	1		KABA2_01S04950	KABA2_01	497906	497906	498853	-	316	0	1		1	316	100	100	0	1654	948	100	100	0	4740
KABA1_01S04950	KABA1_01	498310	498310	498873	-	188	0	1		KABA2_01S04972	KABA2_01	499144	499144	499707	-	188	0	1		1	188	100	100	0	944	564	100	100	0	2820
KABA1_01S04972	KABA1_01	500057	500057	500854	-	266	0	1		KABA2_01S04994	KABA2_01	500891	500891	501688	-	266	0	1		1	266	100	100	0	1396	798	100	100	0	3990
KABA1_01S04994	KABA1_01	504891	504891	505588	+	108	0	2	374	KABA2_01S05016	KABA2_01	505725	505725	506422	+	108	0	2	374	1	108	100	100	0	542	324	100	100	0	1620
KABA1_01S05016	KABA1_01	505759	505759	506220	-	154	0	1		KABA2_01S05038	KABA2_01	506593	506593	507054	-	154	0	1		1	154	100	100	0	832	462	100	100	0	2310
KABA1_01S05038	KABA1_01	506573	506573	507223	+	217	0	1		KABA2_01S05060	KABA2_01	507407	507407	508057	+	217	0	1		1	217	100	100	0	1085	651	100	100	0	3255
KABA1_01S05060	KABA1_01	507634	507634	509049	+	472	0	1		KABA2_01S05082	KABA2_01	508468	508468	509883	+	472	0	1		1	472	100	100	0	2432	1416	100	100	0	7080
KABA1_01S05082	KABA1_01	509145	509145	510410	-	422	0	1		KABA2_01S05104	KABA2_01	509979	509979	511244	-	422	0	1		1	422	100	100	0	2203	1266	100	100	0	6330
KABA1_01S05104	KABA1_01	510701	510701	512227	-	509	0	1		KABA2_01S05126	KABA2_01	511535	511535	513061	-	509	0	1		1	509	100	100	0	2605	1527	100	100	0	7635
KABA1_01S05126	KABA1_01	512827	512827	515652	+	942	0	1		KABA2_01S05148	KABA2_01	513661	513661	516486	+	942	0	1		1	942	100	100	0	4946	2826	100	100	0	14130
KABA1_01S05170	KABA1_01	519340	519340	520362	-	341	0	1		KABA2_01S05192	KABA2_01	520174	520174	521196	-	341	0	1		1	341	100	100	0	1817	1023	100	100	0	5115
KABA1_01S05192	KABA1_01	520768	520768	521091	+	108	0	1		KABA2_01S05214	KABA2_01	521602	521602	521925	+	108	0	1		1	108	100	100	0	613	324	100	100	0	1620
KABA1_01S05214	KABA1_01	521263	521263	524865	-	1201	0	1		KABA2_01S05236	KABA2_01	522097	522097	525699	-	1201	0	1		1	1201	100	100	0	6309	3603	100	100	0	18015
KABA1_01S05258	KABA1_01	529393	529393	530169	+	259	0	1		KABA2_01S05280	KABA2_01	530227	530227	531003	+	259	0	1		1	259	100	100	0	1296	777	100	100	0	3885
KABA1_01S05280	KABA1_01	530579	530579	531070	-	164	0	1		KABA2_01S05302	KABA2_01	531413	531413	531904	-	164	0	1		1	164	100	100	0	823	492	100	100	0	2460
KABA1_01S05302	KABA1_01	531508	531508	531930	+	141	0	1		KABA2_01S05324	KABA2_01	532342	532342	532764	+	141	0	1		1	141	100	100	0	736	423	100	100	0	2115
KABA1_01S05324	KABA1_01	532334	532334	532975	+	214	0	1		KABA2_01S05346	KABA2_01	533168	533168	533809	+	214	0	1		1	214	100	100	0	1105	642	100	100	0	3210
KABA1_01S05346	KABA1_01	533260	533260	533784	-	175	0	1		KABA2_01S05368	KABA2_01	534094	534094	534618	-	175	0	1		1	175	100	100	0	889	525	100	100	0	2625
KABA1_01S05368	KABA1_01	534616	534616	535479	+	288	0	1		KABA2_01S05390	KABA2_01	535450	535450	536313	+	288	0	1		1	288	100	100	0	1519	864	100	100	0	4320
KABA1_01S05434	KABA1_01	543295	543295	544677	+	461	0	1		KABA2_01S05456	KABA2_01	544129	544129	545511	+	461	0	1		1	461	100	100	0	2430	1383	100	100	0	6915
KABA1_01S05456	KABA1_01	544815	544815	545459	-	215	0	1		KABA2_01S05478	KABA2_01	545647	545647	546291	-	215	0	1		1	215	100	100	0	1219	645	100	100	0	3225
KABA1_01S05478	KABA1_01	545949	545949	547271	+	441	0	1		KABA2_01S05500	KABA2_01	546781	546781	548103	+	441	0	1		1	441	100	100	0	2229	1323	100	100	0	6615
KABA1_01S05522	KABA1_01	548498	548498	549364	+	289	0	1		KABA2_01S05544	KABA2_01	549330	549330	550196	+	289	0	1		1	289	100	100	0	1516	867	100	100	0	4335
KABA1_01S05544	KABA1_01	549552	549552	550556	-	335	0	1		KABA2_01S05566	KABA2_01	550384	550384	551388	-	335	0	1		1	335	100	100	0	1740	1005	100	100	0	5025
KABA1_01S05566	KABA1_01	551034	551034	553688	-	885	0	1		KABA2_01S05588	KABA2_01	551866	551866	554520	-	885	0	1		1	885	100	100	0	4523	2655	100	100	0	13275
KABA1_01S05588	KABA1_01	554616	554616	557807	+	1064	0	1		KABA2_01S05610	KABA2_01	555448	555448	558639	+	1064	0	1		1	1064	100	100	0	5577	3192	100	100	0	15960
KABA1_01S05610	KABA1_01	558251	558251	558922	+	224	0	1		KABA2_01S05632	KABA2_01	559083	559083	559754	+	224	0	1		1	224	100	100	0	1159	672	100	100	0	3360
KABA1_01S05632	KABA1_01	559426	559426	560388	+	321	0	1		KABA2_01S05654	KABA2_01	560258	560258	561220	+	321	0	1		1	321	100	100	0	1682	963	100	100	0	4815
KABA1_01S05654	KABA1_01	560893	560893	563007	+	705	0	1		KABA2_01S05676	KABA2_01	561725	561725	563839	+	705	0	1		1	705	100	100	0	3659	2115	100	100	0	10575
KABA1_01S05676	KABA1_01	563291	563291	564124	+	278	0	1		KABA2_01S05698	KABA2_01	564123	564123	564956	+	278	0	1		1	278	100	100	0	1406	834	100	100	0	4170
KABA1_01S05698	KABA1_01	565318	565318	572826	+	2503	0	1		KABA2_01S05720	KABA2_01	566150	566150	573658	+	2503	0	1		1	2503	100	100	0	12905	7509	100	100	0	37536
KABA1_01S05720	KABA1_01	573309	573309	574529	+	407	0	1		KABA2_01S05742	KABA2_01	574141	574141	575361	+	407	0	1		1	407	100	100	0	2081	1221	100	100	0	6105
KABA1_01S05764	KABA1_01	577966	577966	579162	-	399	0	1		KABA2_01S05786	KABA2_01	578798	578798	579994	-	399	0	1		1	399	100	100	0	2085	1197	100	100	0	5985
KABA1_01S05786	KABA1_01	580189	580189	581520	-	444	0	1		KABA2_01S05808	KABA2_01	581021	581021	582352	-	444	0	1		1	444	100	100	0	2215	1332	100	100	0	6660
KABA1_01S05808	KABA1_01	582312	582312	586637	-	1442	0	1		KABA2_01S05830	KABA2_01	583144	583144	587469	-	1442	0	1		1	1442	100	100	0	7453	4326	100	100	0	21630
KABA1_01S05852	KABA1_01	589003	589003	592731	-	1243	0	1		KABA2_01S05874	KABA2_01	589835	589835	593563	-	1243	0	1		1	1243	100	100	0	6425	3729	100	100	0	18645
KABA1_01S05896	KABA1_01	594917	594917	596326	-	470	0	1		KABA2_01S05918	KABA2_01	595749	595749	597158	-	470	0	1		1	470	100	100	0	2396	1410	100	100	0	7050
KABA1_01S05918	KABA1_01	597414	597414	598592	-	393	0	1		KABA2_01S05940	KABA2_01	598246	598246	599424	-	393	0	1		1	393	100	100	0	2033	1179	100	100	0	5895
KABA1_01S05940	KABA1_01	599947	599947	600435	+	163	0	1		KABA2_01S05962	KABA2_01	600779	600779	601267	+	163	0	1		1	163	100	100	0	853	489	100	100	0	2445
KABA1_01S05962	KABA1_01	601215	601215	604433	+	1073	0	1		KABA2_01S05984	KABA2_01	602047	602047	605265	+	1073	0	1		1	1073	100	100	0	5532	3219	100	100	0	16095
KABA1_01S05984	KABA1_01	604793	604793	606385	+	531	0	1		KABA2_01S06006	KABA2_01	605625	605625	607217	+	531	0	1		1	531	100	100	0	2770	1593	100	100	0	7965
KABA1_01S06006	KABA1_01	607267	607267	609081	+	605	0	1		KABA2_01S06028	KABA2_01	608099	608099	609913	+	605	0	1		1	605	100	100	0	3104	1815	100	100	0	9075
KABA1_01S06028	KABA1_01	610157	610157	611542	+	462	0	1		KABA2_01S06050	KABA2_01	610989	610989	612374	+	462	0	1		1	462	100	100	0	2436	1386	100	100	0	6930
KABA1_01S06050	KABA1_01	611834	611834	612172	-	113	0	1		KABA2_01S06072	KABA2_01	612666	612666	613004	-	113	0	1		1	113	100	100	0	609	339	100	100	0	1695
KABA1_01S06072	KABA1_01	613153	613153	613932	+	260	0	1		KABA2_01S06094	KABA2_01	613985	613985	614764	+	260	0	1		1	260	100	100	0	1328	780	100	100	0	3900
KABA1_01S06094	KABA1_01	614259	614259	615479	-	407	0	1		KABA2_01S06116	KABA2_01	615091	615091	616311	-	407	0	1		1	407	100	100	0	2032	1221	100	100	0	6105
KABA1_01S06116	KABA1_01	618859	618859	619335	+	159	0	1		KABA2_01S06138	KABA2_01	619691	619691	620167	+	159	0	1		1	159	100	100	0	813	477	100	100	0	2385
KABA1_01S06138	KABA1_01	620303	620303	623200	+	966	0	1		KABA2_01S06160	KABA2_01	621135	621135	624032	+	966	0	1		1	966	100	100	0	4914	2898	100	100	0	14490
KABA1_01S06160	KABA1_01	624001	624001	627663	+	1221	0	1		KABA2_01S06182	KABA2_01	624833	624833	628495	+	1221	0	1		1	1221	100	100	0	6268	3663	100	100	0	18315
KABA1_01S06182	KABA1_01	628312	628312	629460	+	383	0	1		KABA2_01S06204	KABA2_01	629144	629144	630292	+	383	0	1		1	383	100	100	0	2005	1149	100	100	0	5745
KABA1_01S06204	KABA1_01	629557	629557	630522	-	322	0	1		KABA2_01S06226	KABA2_01	630389	630389	631354	-	322	0	1		1	322	100	100	0	1682	966	100	100	0	4830
KABA1_01S06248	KABA1_01	634039	634039	635355	-	439	0	1		KABA2_01S06270	KABA2_01	634871	634871	636187	-	439	0	1		1	439	100	100	0	2255	1317	100	100	0	6585
KABA1_01S06270	KABA1_01	636041	636041	638068	+	676	0	1		KABA2_01S06292	KABA2_01	636873	636873	638900	+	676	0	1		1	676	100	100	0	3428	2028	100	100	0	10140
KABA1_01S06292	KABA1_01	638632	638632	640521	+	630	0	1		KABA2_01S06314	KABA2_01	639464	639464	641353	+	630	0	1		1	630	100	100	0	3267	1890	100	100	0	9450
KABA1_01S06314	KABA1_01	640827	640827	642239	-	471	0	1		KABA2_01S06336	KABA2_01	641659	641659	643071	-	471	0	1		1	471	100	100	0	2452	1413	100	100	0	7065
KABA1_01S06336	KABA1_01	643124	643124	645949	+	942	0	1		KABA2_01S06358	KABA2_01	643956	643956	646781	+	942	0	1		1	942	100	100	0	4939	2826	100	100	0	14130
KABA1_01S06358	KABA1_01	646591	646591	647383	+	217	0	2	142	KABA2_01S06380	KABA2_01	647423	647423	648215	+	217	0	2	142	1	217	100	100	0	1126	651	100	100	0	3255
KABA1_01S06402	KABA1_01	650257	650257	650769	+	171	0	1		KABA2_01S06424	KABA2_01	651089	651089	651601	+	171	0	1		1	171	100	100	0	891	513	100	100	0	2565
KABA1_01S06424	KABA1_01	651129	651129	651749	-	207	0	1		KABA2_01S06446	KABA2_01	651961	651961	652581	-	207	0	1		1	207	100	100	0	1058	621	100	100	0	3105
KABA1_01S06446	KABA1_01	652491	652491	652988	+	166	0	1		KABA2_01S06468	KABA2_01	653323	653323	653820	+	166	0	1		1	166	100	100	0	849	498	100	100	0	2490
KABA1_01S06468	KABA1_01	653283	653283	654377	-	365	0	1		KABA2_01S06490	KABA2_01	654115	654115	655209	-	365	0	1		1	365	100	100	0	1926	1095	100	100	0	5475
KABA1_01S06490	KABA1_01	655846	655846	657471	+	542	0	1		KABA2_01S06512	KABA2_01	656678	656678	658303	+	542	0	1		1	542	100	100	0	2798	1626	100	100	0	8130
KABA1_01S06534	KABA1_01	659555	659555	661657	-	701	0	1		KABA2_01S06556	KABA2_01	660387	660387	662489	-	701	0	1		1	701	100	100	0	3515	2103	100	100	0	10515
KABA1_01S06556	KABA1_01	663343	663343	665193	+	617	0	1		KABA2_01S06578	KABA2_01	664175	664175	666025	+	617	0	1		1	617	100	100	0	3144	1851	100	100	0	9255
KABA1_01S06578	KABA1_01	665532	665532	666425	-	298	0	1		KABA2_01S06600	KABA2_01	666364	666364	667257	-	298	0	1		1	298	100	100	0	1535	894	100	100	0	4470
KABA1_01S06600	KABA1_01	666946	666946	668778	-	611	0	1		KABA2_01S06622	KABA2_01	667778	667778	669610	-	611	0	1		1	611	100	100	0	3088	1833	100	100	0	9165
KABA1_01S06622	KABA1_01	669333	669333	670199	+	289	0	1		KABA2_01S06644	KABA2_01	670165	670165	671031	+	289	0	1		1	289	100	100	0	1545	867	100	100	0	4335
KABA1_01S06644	KABA1_01	670516	670516	672702	+	729	0	1		KABA2_01S06666	KABA2_01	671348	671348	673534	+	729	0	1		1	729	100	100	0	3819	2187	100	100	0	10935
KABA1_01S06666	KABA1_01	672858	672858	674336	-	493	0	1		KABA2_01S06688	KABA2_01	673690	673690	675168	-	493	0	1		1	493	100	100	0	2500	1479	100	100	0	7395
KABA1_01S06710	KABA1_01	680976	680976	681755	+	260	0	1		KABA2_01S06732	KABA2_01	681811	681811	682590	+	260	0	1		1	260	100	100	0	1344	780	100	100	0	3900
KABA1_01S06732	KABA1_01	683217	683217	683699	+	161	0	1		KABA2_01S06754	KABA2_01	684052	684052	684534	+	161	0	1		1	161	100	100	0	864	483	100	100	0	2415
KABA1_01S06754	KABA1_01	684303	684303	684950	+	216	0	1		KABA2_01S06776	KABA2_01	685138	685138	685785	+	216	0	1		1	216	100	100	0	1164	648	100	100	0	3240
KABA1_01S06776	KABA1_01	685367	685367	685597	-	77	0	1		KABA2_01S06798	KABA2_01	686202	686202	686432	-	77	0	1		1	77	100	100	0	368	231	100	100	0	1155
KABA1_01S06798	KABA1_01	687965	687965	689431	-	489	0	1		KABA2_01S06820	KABA2_01	688800	688800	690266	-	489	0	1		1	489	100	100	0	2474	1467	100	100	0	7335
KABA1_01S06820	KABA1_01	690578	690578	691693	-	372	0	1		KABA2_01S06842	KABA2_01	691413	691413	692528	-	372	0	1		1	372	100	100	0	2016	1116	100	100	0	5580
KABA1_01S06842	KABA1_01	694446	694446	695996	-	517	0	1		KABA2_01S06864	KABA2_01	695281	695281	696831	-	517	0	1		1	517	100	100	0	2640	1551	100	100	0	7755
KABA1_01S06864	KABA1_01	697484	697484	699145	+	554	0	1		KABA2_01S06886	KABA2_01	698319	698319	699980	+	554	0	1		1	554	100	100	0	2817	1662	100	100	0	8310
KABA1_01S06886	KABA1_01	699234	699234	701438	-	735	0	1		KABA2_01S06908	KABA2_01	700069	700069	702273	-	735	0	1		1	735	100	100	0	3877	2205	100	100	0	11025
KABA1_01S06930	KABA1_01	705186	705186	705807	-	182	0	2	76	KABA2_01S06952	KABA2_01	706021	706021	706642	-	182	0	2	76	1	182	100	100	0	929	546	100	100	0	2730
KABA1_01S06974	KABA1_01	708265	708265	711858	-	1198	0	1		KABA2_01S06996	KABA2_01	709100	709100	712693	-	1198	0	1		1	1198	100	100	0	6273	3594	100	100	0	17970
KABA1_01S06996	KABA1_01	714794	714794	715963	+	390	0	1		KABA2_01S07018	KABA2_01	715623	715623	716792	+	390	0	1		1	390	100	100	0	1996	1170	100	100	0	5850
KABA1_01S07018	KABA1_01	716211	716211	718478	-	756	0	1		KABA2_01S07040	KABA2_01	717040	717040	719307	-	756	0	1		1	756	100	100	0	3867	2268	100	100	0	11340
KABA1_01S07040	KABA1_01	719943	719943	721433	+	497	0	1		KABA2_01S07062	KABA2_01	720772	720772	722262	+	497	0	1		1	497	100	100	0	2559	1491	100	100	0	7455
KABA1_01S07062	KABA1_01	722964	722964	723359	+	132	0	1		KABA2_01S07084	KABA2_01	723793	723793	724188	+	132	0	1		1	132	100	100	0	678	396	100	100	0	1980
KABA1_01S07084	KABA1_01	723926	723926	724846	-	217	0	2	270	KABA2_01S07106	KABA2_01	724755	724755	725675	-	217	0	2	270	1	217	100	100	0	1096	651	100	100	0	3255
KABA1_01S07106	KABA1_01	725462	725462	726712	-	417	0	1		KABA2_01S07128	KABA2_01	726291	726291	727541	-	417	0	1		1	417	100	100	0	2214	1251	100	100	0	6255
KABA1_01S07128	KABA1_01	727253	727253	727789	+	179	0	1		KABA2_01S07150	KABA2_01	728082	728082	728618	+	179	0	1		1	179	100	100	0	900	537	100	100	0	2685
KABA1_01S07150	KABA1_01	728866	728866	730314	+	483	0	1		KABA2_01S07172	KABA2_01	729695	729695	731143	+	483	0	1		1	483	100	100	0	2483	1449	100	100	0	7245
KABA1_01S07172	KABA1_01	731305	731305	732351	+	349	0	1		KABA2_01S07194	KABA2_01	732134	732134	733180	+	349	0	1		1	349	100	100	0	1805	1047	100	100	0	5235
KABA1_01S07216	KABA1_01	734133	734133	735047	+	305	0	1		KABA2_01S07238	KABA2_01	734962	734962	735876	+	305	0	1		1	305	100	100	0	1585	915	100	100	0	4575
KABA1_01S07238	KABA1_01	735523	735523	735900	+	126	0	1		KABA2_01S07260	KABA2_01	736352	736352	736729	+	126	0	1		1	126	100	100	0	670	378	100	100	0	1890
KABA1_01S07260	KABA1_01	736907	736907	739966	+	1020	0	1		KABA2_01S07282	KABA2_01	737736	737736	740795	+	1020	0	1		1	1020	100	100	0	5183	3060	100	100	0	15300
KABA1_01S07282	KABA1_01	740902	740902	742956	+	685	0	1		KABA2_01S07304	KABA2_01	741731	741731	743785	+	685	0	1		1	685	100	100	0	3586	2055	100	100	0	10275
KABA1_01S07304	KABA1_01	743436	743436	744008	-	191	0	1		KABA2_01S07326	KABA2_01	744265	744265	744837	-	191	0	1		1	191	100	100	0	1026	573	100	100	0	2865
KABA1_01S07326	KABA1_01	745713	745713	748751	+	1013	0	1		KABA2_01S07348	KABA2_01	746542	746542	749580	+	1013	0	1		1	1013	100	100	0	5181	3039	100	100	0	15195
KABA1_01S07348	KABA1_01	749363	749363	752710	+	1116	0	1		KABA2_01S07370	KABA2_01	750192	750192	753539	+	1116	0	1		1	1116	100	100	0	5520	3348	100	100	0	16740
KABA1_01S07370	KABA1_01	756963	756963	758366	+	468	0	1		KABA2_01S07392	KABA2_01	757795	757795	759198	+	468	0	1		1	468	100	100	0	2412	1404	100	100	0	7020
KABA1_01S07392	KABA1_01	759870	759870	760964	+	365	0	1		KABA2_01S07414	KABA2_01	760702	760702	761796	+	365	0	1		1	365	100	100	0	1967	1095	100	100	0	5475
KABA1_01S07414	KABA1_01	761152	761152	762015	-	288	0	1		KABA2_01S07436	KABA2_01	761984	761984	762847	-	288	0	1		1	288	100	100	0	1503	864	100	100	0	4320
KABA1_01S07436	KABA1_01	762511	762511	762870	-	120	0	1		KABA2_01S07458	KABA2_01	763343	763343	763702	-	120	0	1		1	120	100	100	0	626	360	100	100	0	1800
KABA1_01S07458	KABA1_01	763366	763366	763905	-	180	0	1		KABA2_01S07480	KABA2_01	764198	764198	764737	-	180	0	1		1	180	100	100	0	909	540	100	100	0	2700
KABA1_01S07480	KABA1_01	764342	764342	766303	-	654	0	1		KABA2_01S07502	KABA2_01	765174	765174	767135	-	654	0	1		1	654	100	100	0	3307	1962	100	100	0	9810
KABA1_01S07502	KABA1_01	767834	767834	769021	-	396	0	1		KABA2_01S07524	KABA2_01	768666	768666	769853	-	396	0	1		1	396	100	100	0	2109	1188	100	100	0	5940
KABA1_01S07524	KABA1_01	769968	769968	770570	-	201	0	1		KABA2_01S07546	KABA2_01	770800	770800	771402	-	201	0	1		1	201	100	100	0	1021	603	100	100	0	3015
KABA1_01S07546	KABA1_01	771643	771643	771894	+	84	0	1		KABA2_01S07568	KABA2_01	772475	772475	772726	+	84	0	1		1	84	100	100	0	444	252	100	100	0	1260
KABA1_01S07568	KABA1_01	772565	772565	773863	+	433	0	1		KABA2_01S07590	KABA2_01	773397	773397	774695	+	433	0	1		1	433	100	100	0	2268	1299	100	100	0	6495
KABA1_01S07590	KABA1_01	774261	774261	775241	+	327	0	1		KABA2_01S07612	KABA2_01	775093	775093	776073	+	327	0	1		1	327	100	100	0	1642	981	100	100	0	4905
KABA1_01S07612	KABA1_01	775554	775554	778124	-	857	0	1		KABA2_01S07634	KABA2_01	776386	776386	778956	-	857	0	1		1	857	100	100	0	4468	2571	100	100	0	12855
KABA1_01S07634	KABA1_01	779436	779436	780632	-	399	0	1		KABA2_01S07656	KABA2_01	780268	780268	781464	-	399	0	1		1	399	100	100	0	2036	1197	100	100	0	5985
KABA1_01S07656	KABA1_01	781965	781965	782582	+	206	0	1		KABA2_01S07678	KABA2_01	782797	782797	783414	+	206	0	1		1	206	100	100	0	1052	618	100	100	0	3090
KABA1_01S07678	KABA1_01	782936	782936	783485	+	149	0	2	103	KABA2_01S07700	KABA2_01	783768	783768	784317	+	149	0	2	103	1	149	100	100	0	773	447	100	100	0	2235
KABA1_01S07700	KABA1_01	783964	783964	788067	+	1368	0	1		KABA2_01S07722	KABA2_01	784796	784796	788899	+	1368	0	1		1	1368	100	100	0	6934	4104	100	100	0	20520
KABA1_01S07744	KABA1_01	790461	790461	792764	+	768	0	1		KABA2_01S07744	KABA2_01	791272	791272	793575	+	768	0	1		1	768	100	100	0	3938	2304	100	100	0	11520
KABA1_01S07766	KABA1_01	793228	793228	794751	-	508	0	1		KABA2_01S07766	KABA2_01	794039	794039	795562	-	508	0	1		1	508	100	100	0	2632	1524	100	100	0	7620
KABA1_01S07788	KABA1_01	795696	795696	797120	+	475	0	1		KABA2_01S07788	KABA2_01	796507	796507	797931	+	475	0	1		1	475	100	100	0	2490	1425	100	100	0	7125
KABA1_01S07810	KABA1_01	802767	802767	805055	+	763	0	1		KABA2_01S07810	KABA2_01	803606	803606	805894	+	763	0	1		1	763	100	100	0	3944	2289	100	100	0	11445
KABA1_01S07832	KABA1_01	805840	805840	806106	+	89	0	1		KABA2_01S07832	KABA2_01	806679	806679	806945	+	89	0	1		1	89	100	100	0	437	267	100	100	0	1335
KABA1_01S07854	KABA1_01	806933	806933	808669	-	579	0	1		KABA2_01S07854	KABA2_01	807772	807772	809508	-	579	0	1		1	579	100	100	0	2946	1737	100	100	0	8685
KABA1_01S07876	KABA1_01	809226	809226	809750	+	175	0	1		KABA2_01S07876	KABA2_01	810065	810065	810589	+	175	0	1		1	175	100	100	0	886	525	100	100	0	2625
KABA1_01S07898	KABA1_01	809994	809994	811853	-	620	0	1		KABA2_01S07898	KABA2_01	810833	810833	812692	-	620	0	1		1	620	100	100	0	3247	1860	100	100	0	9300
KABA1_01S07920	KABA1_01	815026	815026	815742	+	239	0	1		KABA2_01S07920	KABA2_01	815865	815865	816581	+	239	0	1		1	239	100	100	0	1231	717	100	100	0	3585
KABA1_01S07942	KABA1_01	815995	815995	816465	-	157	0	1		KABA2_01S07942	KABA2_01	816834	816834	817304	-	157	0	1		1	157	100	100	0	820	471	100	100	0	2355
KABA1_01S07964	KABA1_01	817377	817377	819551	+	725	0	1		KABA2_01S07964	KABA2_01	818216	818216	820390	+	725	0	1		1	725	100	100	0	3736	2175	100	100	0	10875
KABA1_01S07986	KABA1_01	820175	820175	821512	+	446	0	1		KABA2_01S07986	KABA2_01	821014	821014	822351	+	446	0	1		1	446	100	100	0	2391	1338	100	100	0	6690
KABA1_01S08008	KABA1_01	821871	821871	822446	-	192	0	1		KABA2_01S08008	KABA2_01	822710	822710	823285	-	192	0	1		1	192	100	100	0	1018	576	100	100	0	2880
KABA1_01S08030	KABA1_01	822900	822900	823574	+	225	0	1		KABA2_01S08030	KABA2_01	823739	823739	824413	+	225	0	1		1	225	100	100	0	1189	675	100	100	0	3375
KABA1_01S08052	KABA1_01	824180	824180	825865	+	562	0	1		KABA2_01S08052	KABA2_01	825019	825019	826704	+	562	0	1		1	562	100	100	0	2989	1686	100	100	0	8430
KABA1_01S08074	KABA1_01	826003	826003	827235	-	411	0	1		KABA2_01S08074	KABA2_01	826842	826842	828074	-	411	0	1		1	411	100	100	0	2132	1233	100	100	0	6165
KABA1_01S08096	KABA1_01	828252	828252	829586	+	445	0	1		KABA2_01S08096	KABA2_01	829091	829091	830425	+	445	0	1		1	445	100	100	0	2294	1335	100	100	0	6675
KABA1_01S08118	KABA1_01	829710	829710	829955	-	82	0	1		KABA2_01S08118	KABA2_01	830549	830549	830794	-	82	0	1		1	82	100	100	0	406	246	100	100	0	1230
KABA1_01S08140	KABA1_01	830378	830378	831904	-	509	0	1		KABA2_01S08140	KABA2_01	831217	831217	832743	-	509	0	1		1	509	100	100	0	2651	1527	100	100	0	7635
KABA1_01S08184	KABA1_01	834994	834994	835293	-	100	0	1		KABA2_01S08184	KABA2_01	835833	835833	836132	-	100	0	1		1	100	100	100	0	531	300	100	100	0	1500
KABA1_01S08206	KABA1_01	835409	835409	836926	+	506	0	1		KABA2_01S08206	KABA2_01	836248	836248	837765	+	506	0	1		1	506	100	100	0	2591	1518	100	100	0	7590
KABA1_01S08228	KABA1_01	837660	837660	839231	+	524	0	1		KABA2_01S08228	KABA2_01	838499	838499	840070	+	524	0	1		1	524	100	100	0	2725	1572	100	100	0	7860
KABA1_01S08250	KABA1_01	839702	839702	842311	+	870	0	1		KABA2_01S08250	KABA2_01	840541	840541	843150	+	870	0	1		1	870	100	100	0	4455	2610	100	100	0	13050
KABA1_01S08272	KABA1_01	842444	842444	844246	-	601	0	1		KABA2_01S08272	KABA2_01	843283	843283	845085	-	601	0	1		1	601	100	100	0	3065	1803	100	100	0	9015
KABA1_01S08294	KABA1_01	844723	844723	846036	+	438	0	1		KABA2_01S08294	KABA2_01	845562	845562	846875	+	438	0	1		1	438	100	100	0	2216	1314	100	100	0	6570
KABA1_01S08316	KABA1_01	846502	846502	849279	+	926	0	1		KABA2_01S08316	KABA2_01	847341	847341	850118	+	926	0	1		1	926	100	100	0	4832	2778	100	100	0	13890
KABA1_01S08338	KABA1_01	849640	849640	852066	-	809	0	1		KABA2_01S08338	KABA2_01	850479	850479	852905	-	809	0	1		1	809	100	100	0	4136	2427	100	100	0	12135
KABA1_01S08360	KABA1_01	852600	852600	853934	+	445	0	1		KABA2_01S08360	KABA2_01	853439	853439	854773	+	445	0	1		1	445	100	100	0	2249	1335	100	100	0	6675
KABA1_01S08382	KABA1_01	854628	854628	856097	+	490	0	1		KABA2_01S08382	KABA2_01	855467	855467	856936	+	490	0	1		1	490	100	100	0	2489	1470	100	100	0	7350
KABA1_01S08404	KABA1_01	856295	856295	858805	-	837	0	1		KABA2_01S08404	KABA2_01	857134	857134	859644	-	837	0	1		1	837	100	100	0	4403	2511	100	100	0	12555
KABA1_01S08426	KABA1_01	859356	859356	860429	-	358	0	1		KABA2_01S08426	KABA2_01	860195	860195	861268	-	358	0	1		1	358	100	100	0	1836	1074	100	100	0	5370
KABA1_01S08448	KABA1_01	861060	861060	862655	+	532	0	1		KABA2_01S08448	KABA2_01	861899	861899	863494	+	532	0	1		1	532	100	100	0	2616	1596	100	100	0	7980
KABA1_01S08470	KABA1_01	863246	863246	865312	+	689	0	1		KABA2_01S08470	KABA2_01	864085	864085	866151	+	689	0	1		1	689	100	100	0	3621	2067	100	100	0	10335
KABA1_01S08492	KABA1_01	865635	865635	870803	-	1723	0	1		KABA2_01S08492	KABA2_01	866474	866474	871642	-	1723	0	1		1	1723	100	100	0	8945	5169	100	100	0	25845
KABA1_01S08514	KABA1_01	871706	871706	872446	-	247	0	1		KABA2_01S08514	KABA2_01	872545	872545	873285	-	247	0	1		1	247	100	100	0	1294	741	100	100	0	3705
KABA1_01S08536	KABA1_01	874361	874361	876793	+	811	0	1		KABA2_01S08536	KABA2_01	875200	875200	877632	+	811	0	1		1	811	100	100	0	4169	2433	100	100	0	12165
KABA1_01S08558	KABA1_01	877460	877460	878005	+	182	0	1		KABA2_01S08558	KABA2_01	878299	878299	878844	+	182	0	1		1	182	100	100	0	941	546	100	100	0	2730
KABA1_01S08580	KABA1_01	878912	878912	879417	+	121	0	2	143	KABA2_01S08580	KABA2_01	879751	879751	880256	+	121	0	2	143	1	121	100	100	0	583	363	100	100	0	1815
KABA1_01S08602	KABA1_01	879837	879837	880445	-	203	0	1		KABA2_01S08602	KABA2_01	880676	880676	881284	-	203	0	1		1	203	100	100	0	1036	609	100	100	0	3045
KABA1_01S08624	KABA1_01	881546	881546	882655	-	370	0	1		KABA2_01S08624	KABA2_01	882385	882385	883494	-	370	0	1		1	370	100	100	0	2004	1110	100	100	0	5550
KABA1_01S08646	KABA1_01	884073	884073	887444	+	1124	0	1		KABA2_01S08646	KABA2_01	884912	884912	888283	+	1124	0	1		1	1124	100	100	0	5796	3372	100	100	0	16860
KABA1_01S08690	KABA1_01	889674	889674	891140	+	489	0	1		KABA2_01S08690	KABA2_01	890513	890513	891979	+	489	0	1		1	489	100	100	0	2530	1467	100	100	0	7335
KABA1_01S08712	KABA1_01	891795	891795	894296	+	834	0	1		KABA2_01S08712	KABA2_01	892634	892634	895135	+	834	0	1		1	834	100	100	0	4349	2502	100	100	0	12510
KABA1_01S08734	KABA1_01	895589	895589	896887	+	433	0	1		KABA2_01S08734	KABA2_01	896428	896428	897726	+	433	0	1		1	433	100	100	0	2235	1299	100	100	0	6495
KABA1_01S08756	KABA1_01	897780	897780	898028	+	83	0	1		KABA2_01S08756	KABA2_01	898619	898619	898867	+	83	0	1		1	83	100	100	0	422	249	100	100	0	1245
KABA1_01S08778	KABA1_01	898692	898692	899780	+	363	0	1		KABA2_01S08778	KABA2_01	899531	899531	900619	+	363	0	1		1	363	100	100	0	1846	1089	100	100	0	5445
KABA1_01S08800	KABA1_01	900638	900638	901609	+	324	0	1		KABA2_01S08800	KABA2_01	901477	901477	902448	+	324	0	1		1	324	100	100	0	1647	972	100	100	0	4860
KABA1_01S08822	KABA1_01	901810	901810	902271	-	154	0	1		KABA2_01S08822	KABA2_01	902649	902649	903110	-	154	0	1		1	154	100	100	0	810	462	100	100	0	2310
KABA1_01S08844	KABA1_01	903031	903031	903966	+	312	0	1		KABA2_01S08844	KABA2_01	903870	903870	904805	+	312	0	1		1	312	100	100	0	1609	936	100	100	0	4680
KABA1_01S08866	KABA1_01	904181	904181	904561	-	127	0	1		KABA2_01S08866	KABA2_01	905020	905020	905400	-	127	0	1		1	127	100	100	0	676	381	100	100	0	1905
KABA1_01S08888	KABA1_01	905005	905005	906198	-	398	0	1		KABA2_01S08888	KABA2_01	905844	905844	907037	-	398	0	1		1	398	100	100	0	2187	1194	100	100	0	5970
KABA1_01S08910	KABA1_01	907001	907001	909217	+	739	0	1		KABA2_01S08910	KABA2_01	907840	907840	910056	+	739	0	1		1	739	100	100	0	3910	2217	100	100	0	11085
KABA1_01S08932	KABA1_01	909677	909677	910651	-	325	0	1		KABA2_01S08932	KABA2_01	910516	910516	911490	-	325	0	1		1	325	100	100	0	1702	975	100	100	0	4875
KABA1_01S08954	KABA1_01	911177	911177	912076	+	300	0	1		KABA2_01S08954	KABA2_01	912016	912016	912915	+	300	0	1		1	300	100	100	0	1510	900	100	100	0	4500
KABA1_01S08976	KABA1_01	912490	912490	915312	-	941	0	1		KABA2_01S08976	KABA2_01	913329	913329	916151	-	941	0	1		1	941	100	100	0	4751	2823	100	100	0	14115
KABA1_01S08998	KABA1_01	915737	915737	917137	-	467	0	1		KABA2_01S08998	KABA2_01	916576	916576	917976	-	467	0	1		1	467	100	100	0	2349	1401	100	100	0	7005
KABA1_01S09020	KABA1_01	917814	917814	920831	-	1006	0	1		KABA2_01S09020	KABA2_01	918653	918653	921670	-	1006	0	1		1	1006	100	100	0	5118	3018	100	100	0	15090
KABA1_01S09042	KABA1_01	921445	921445	922353	-	303	0	1		KABA2_01S09042	KABA2_01	922284	922284	923192	-	303	0	1		1	303	100	100	0	1564	909	99.9	99.9	0	4536
KABA1_01S09086	KABA1_01	925591	925591	926835	-	415	0	1		KABA2_01S09086	KABA2_01	926430	926430	927674	-	415	0	1		1	415	100	100	0	2136	1245	100	100	0	6225
KABA1_01S09108	KABA1_01	927236	927236	928048	-	271	0	1		KABA2_01S09108	KABA2_01	928075	928075	928887	-	271	0	1		1	271	100	100	0	1351	813	100	100	0	4065
KABA1_01S09152	KABA1_01	930666	930666	931061	-	132	0	1		KABA2_01S09152	KABA2_01	931505	931505	931900	-	132	0	1		1	132	100	100	0	673	396	100	100	0	1980
KABA1_01S09174	KABA1_01	932251	932251	934341	-	697	0	1		KABA2_01S09174	KABA2_01	933090	933090	935180	-	697	0	1		1	697	100	100	0	3718	2091	100	100	0	10455
KABA1_01S09196	KABA1_01	934852	934852	937413	-	854	0	1		KABA2_01S09196	KABA2_01	935691	935691	938252	-	854	0	1		1	854	100	100	0	4456	2562	100	100	0	12810
KABA1_01S09218	KABA1_01	938615	938615	939082	-	156	0	1		KABA2_01S09218	KABA2_01	939454	939454	939921	-	156	0	1		1	156	100	100	0	795	468	100	100	0	2340
KABA1_01S09240	KABA1_01	939495	939495	940175	+	227	0	1		KABA2_01S09240	KABA2_01	940334	940334	941014	+	227	0	1		1	227	100	100	0	1189	681	100	100	0	3405
KABA1_01S09262	KABA1_01	940326	940326	941234	-	303	0	1		KABA2_01S09262	KABA2_01	941165	941165	942073	-	303	0	1		1	303	100	100	0	1539	909	100	100	0	4545
KABA1_01S09284	KABA1_01	941776	941776	942294	-	173	0	1		KABA2_01S09284	KABA2_01	942615	942615	943133	-	173	0	1		1	173	100	100	0	930	519	100	100	0	2595
KABA1_01S09328	KABA1_01	944843	944843	946360	+	506	0	1		KABA2_01S09328	KABA2_01	945682	945682	947199	+	506	0	1		1	506	100	100	0	2541	1518	100	100	0	7590
KABA1_01S09394	KABA1_01	962943	962943	964859	+	639	0	1		KABA2_01S09394	KABA2_01	964520	964520	966436	+	639	0	1		1	639	100	100	0	3270	1917	100	100	0	9585
KABA1_01S09416	KABA1_01	965115	965115	966689	-	525	0	1		KABA2_01S09416	KABA2_01	966692	966692	968266	-	525	0	1		1	525	100	100	0	2800	1575	100	100	0	7875
KABA1_01S09438	KABA1_01	970081	970081	970833	+	251	0	1		KABA2_01S09438	KABA2_01	971658	971658	972410	+	251	0	1		1	251	100	100	0	1347	753	100	100	0	3765
KABA1_01S09460	KABA1_01	971416	971416	972276	-	123	0	2	492	KABA2_01S09460	KABA2_01	972993	972993	973853	-	123	0	2	492	1	123	100	100	0	625	369	100	100	0	1845
KABA1_01S09482	KABA1_01	973157	973157	973588	-	144	0	1		KABA2_01S09482	KABA2_01	974734	974734	975165	-	144	0	1		1	144	100	100	0	724	432	100	100	0	2160
KABA1_01S09504	KABA1_01	976499	976499	978109	+	537	0	1		KABA2_01S09504	KABA2_01	978076	978076	979686	+	537	0	1		1	537	100	100	0	2833	1611	100	100	0	8055
KABA1_01S09526	KABA1_01	978686	978686	979465	+	260	0	1		KABA2_01S09526	KABA2_01	980263	980263	981042	+	260	0	1		1	260	100	100	0	1362	780	100	100	0	3900
KABA1_01S09548	KABA1_01	980269	980269	983712	+	1148	0	1		KABA2_01S09548	KABA2_01	981846	981846	985289	+	1148	0	1		1	1148	100	100	0	5878	3444	100	100	0	17220
KABA1_01S09570	KABA1_01	984041	984041	987238	-	1066	0	1		KABA2_01S09570	KABA2_01	985618	985618	988815	-	1066	0	1		1	1066	100	100	0	5603	3198	100	100	0	15990
KABA1_01S09592	KABA1_01	989957	989957	992008	+	684	0	1		KABA2_01S09592	KABA2_01	991583	991583	993634	+	684	0	1		1	684	100	100	0	3736	2052	100	100	0	10260
KABA1_01S09614	KABA1_01	993987	993987	995381	+	465	0	1		KABA2_01S09614	KABA2_01	995613	995613	997007	+	465	0	1		1	465	100	100	0	2482	1395	100	100	0	6975
KABA1_01S09636	KABA1_01	997920	997920	999146	+	409	0	1		KABA2_01S09636	KABA2_01	999546	999546	1000772	+	409	0	1		1	409	100	100	0	2151	1227	100	100	0	6135
KABA1_01S09658	KABA1_01	1000941	1000941	1002068	+	376	0	1		KABA2_01S09658	KABA2_01	1002567	1002567	1003694	+	376	0	1		1	376	100	100	0	1885	1128	100	100	0	5640
KABA1_01S09680	KABA1_01	1002369	1002369	1004516	-	716	0	1		KABA2_01S09680	KABA2_01	1003995	1003995	1006142	-	716	0	1		1	716	100	100	0	3716	2148	100	100	0	10740
KABA1_01S09702	KABA1_01	1007564	1007564	1009771	+	736	0	1		KABA2_01S09702	KABA2_01	1009190	1009190	1011397	+	736	0	1		1	736	100	100	0	3870	2208	100	100	0	11040
KABA1_01S09724	KABA1_01	1010070	1010070	1012757	-	896	0	1		KABA2_01S09724	KABA2_01	1011696	1011696	1014383	-	896	0	1		1	896	100	100	0	4682	2688	100	100	0	13440
KABA1_01S09746	KABA1_01	1013724	1013724	1014710	+	329	0	1		KABA2_01S09746	KABA2_01	1015350	1015350	1016336	+	329	0	1		1	329	100	100	0	1678	987	100	100	0	4935
KABA1_01S09768	KABA1_01	1014878	1014878	1015903	-	342	0	1		KABA2_01S09768	KABA2_01	1016504	1016504	1017529	-	342	0	1		1	342	100	100	0	1800	1026	100	100	0	5130
KABA1_01S09790	KABA1_01	1016323	1016323	1018734	-	804	0	1		KABA2_01S09790	KABA2_01	1017949	1017949	1020360	-	804	0	1		1	804	100	100	0	4141	2412	100	100	0	12060
KABA1_01S09834	KABA1_01	1023950	1023950	1024330	-	127	0	1		KABA2_01S09834	KABA2_01	1025594	1025594	1025974	-	127	0	1		1	127	100	100	0	654	381	100	100	0	1905
KABA1_01S09856	KABA1_01	1024850	1024850	1025650	+	267	0	1		KABA2_01S09856	KABA2_01	1026494	1026494	1027294	+	267	0	1		1	267	100	100	0	1393	801	100	100	0	4005
KABA1_01S09878	KABA1_01	1026025	1026025	1028751	+	909	0	1		KABA2_01S09878	KABA2_01	1027669	1027669	1030395	+	909	0	1		1	909	100	100	0	4685	2727	100	100	0	13635
KABA1_01S09900	KABA1_01	1029189	1029189	1030823	+	545	0	1		KABA2_01S09900	KABA2_01	1030833	1030833	1032467	+	545	0	1		1	545	100	100	0	2794	1635	100	100	0	8175
KABA1_01S09922	KABA1_01	1031012	1031012	1032553	-	514	0	1		KABA2_01S09922	KABA2_01	1032656	1032656	1034197	-	514	0	1		1	514	100	100	0	2620	1542	100	100	0	7710
KABA1_01S09944	KABA1_01	1033195	1033195	1034853	-	553	0	1		KABA2_01S09944	KABA2_01	1034839	1034839	1036497	-	553	0	1		1	553	100	100	0	2849	1659	100	100	0	8295
KABA1_01S09966	KABA1_01	1035528	1035528	1036760	-	411	0	1		KABA2_01S09966	KABA2_01	1037172	1037172	1038404	-	411	0	1		1	411	100	100	0	2132	1233	100	100	0	6165
KABA1_01S09988	KABA1_01	1037166	1037166	1037807	-	214	0	1		KABA2_01S09988	KABA2_01	1038810	1038810	1039451	-	214	0	1		1	214	100	100	0	1095	642	100	100	0	3210
KABA1_01S10010	KABA1_01	1038149	1038149	1040065	-	639	0	1		KABA2_01S10010	KABA2_01	1039793	1039793	1041709	-	639	0	1		1	639	100	100	0	3379	1917	100	100	0	9585
KABA1_01S10032	KABA1_01	1041755	1041755	1042585	+	277	0	1		KABA2_01S10032	KABA2_01	1043399	1043399	1044229	+	277	0	1		1	277	100	100	0	1430	831	100	100	0	4155
KABA1_01S10054	KABA1_01	1042837	1042837	1044018	-	394	0	1		KABA2_01S10054	KABA2_01	1044481	1044481	1045662	-	394	0	1		1	394	100	100	0	2019	1182	100	100	0	5910
KABA1_01S10076	KABA1_01	1045019	1045019	1045567	+	183	0	1		KABA2_01S10076	KABA2_01	1046663	1046663	1047211	+	183	0	1		1	183	100	100	0	931	549	100	100	0	2745
KABA1_01S10098	KABA1_01	1045964	1045964	1047568	+	535	0	1		KABA2_01S10098	KABA2_01	1047608	1047608	1049212	+	535	0	1		1	535	100	100	0	2778	1605	100	100	0	8025
KABA1_01S10120	KABA1_01	1050447	1050447	1057193	+	2249	0	1		KABA2_01S10120	KABA2_01	1052091	1052091	1058837	+	2249	0	1		1	2249	100	100	0	11557	6747	100	100	0	33726
KABA1_01S10142	KABA1_01	1057538	1057538	1058410	-	291	0	1		KABA2_01S10142	KABA2_01	1059182	1059182	1060054	-	291	0	1		1	291	100	100	0	1559	873	100	100	0	4365
KABA1_01S10164	KABA1_01	1060610	1060610	1063522	+	971	0	1		KABA2_01S10164	KABA2_01	1062254	1062254	1065166	+	971	0	1		1	971	100	100	0	4950	2913	100	100	0	14565
KABA1_01S10186	KABA1_01	1063965	1063965	1065074	+	370	0	1		KABA2_01S10186	KABA2_01	1065609	1065609	1066718	+	370	0	1		1	370	100	100	0	1905	1110	100	100	0	5550
KABA1_01S10208	KABA1_01	1065495	1065495	1066691	-	399	0	1		KABA2_01S10208	KABA2_01	1067139	1067139	1068335	-	399	0	1		1	399	100	100	0	2047	1197	100	100	0	5985
KABA1_01S10230	KABA1_01	1067337	1067337	1068014	-	226	0	1		KABA2_01S10230	KABA2_01	1068981	1068981	1069658	-	226	0	1		1	226	100	100	0	1208	678	100	100	0	3390
KABA1_01S10252	KABA1_01	1068804	1068804	1069998	+	354	0	2	133	KABA2_01S10252	KABA2_01	1070448	1070448	1071642	+	354	0	2	133	1	354	100	100	0	1896	1062	100	100	0	5310
KABA1_01S10274	KABA1_01	1070229	1070229	1070993	-	255	0	1		KABA2_01S10274	KABA2_01	1071873	1071873	1072637	-	255	0	1		1	255	100	100	0	1330	765	100	100	0	3825
KABA1_01S10296	KABA1_01	1071728	1071728	1073116	-	463	0	1		KABA2_01S10296	KABA2_01	1073372	1073372	1074760	-	463	0	1		1	463	100	100	0	2426	1389	100	100	0	6945
KABA1_01S10318	KABA1_01	1074631	1074631	1076340	-	570	0	1		KABA2_01S10318	KABA2_01	1076275	1076275	1077984	-	570	0	1		1	570	100	100	0	2919	1710	100	100	0	8550
KABA1_01S10340	KABA1_01	1077215	1077215	1077889	+	225	0	1		KABA2_01S10340	KABA2_01	1078859	1078859	1079533	+	225	0	1		1	225	100	100	0	1116	675	100	100	0	3375
KABA1_01S10362	KABA1_01	1078372	1078372	1078767	+	132	0	1		KABA2_01S10362	KABA2_01	1080016	1080016	1080411	+	132	0	1		1	132	100	100	0	655	396	100	100	0	1980
KABA1_01S10384	KABA1_01	1079113	1079113	1079820	+	236	0	1		KABA2_01S10384	KABA2_01	1080757	1080757	1081464	+	236	0	1		1	236	100	100	0	1258	708	100	100	0	3540
KABA1_01S10406	KABA1_01	1079968	1079968	1081125	-	386	0	1		KABA2_01S10406	KABA2_01	1081612	1081612	1082769	-	386	0	1		1	386	100	100	0	2074	1158	100	100	0	5790
KABA1_01S10428	KABA1_01	1081453	1081453	1082835	-	461	0	1		KABA2_01S10428	KABA2_01	1083097	1083097	1084479	-	461	0	1		1	461	100	100	0	2432	1383	100	100	0	6915
KABA1_01S10450	KABA1_01	1083212	1083212	1087957	-	1582	0	1		KABA2_01S10450	KABA2_01	1084856	1084856	1089601	-	1582	0	1		1	1582	100	100	0	8133	4746	100	100	0	23721
KABA1_01S10472	KABA1_01	1088328	1088328	1088683	+	88	0	2	92	KABA2_01S10472	KABA2_01	1089972	1089972	1090327	+	88	0	2	92	1	88	100	100	0	447	264	100	100	0	1320
KABA1_01S10494	KABA1_01	1089138	1089138	1090730	+	531	0	1		KABA2_01S10494	KABA2_01	1090782	1090782	1092374	+	531	0	1		1	531	100	100	0	2716	1593	100	100	0	7965
KABA1_01S10516	KABA1_01	1091040	1091040	1092491	-	484	0	1		KABA2_01S10516	KABA2_01	1092684	1092684	1094135	-	484	0	1		1	484	100	100	0	2538	1452	100	100	0	7260
KABA1_01S10538	KABA1_01	1093015	1093015	1094556	+	514	0	1		KABA2_01S10538	KABA2_01	1094659	1094659	1096200	+	514	0	1		1	514	100	100	0	2634	1542	100	100	0	7710
KABA1_01S10560	KABA1_01	1094737	1094737	1095081	-	115	0	1		KABA2_01S10560	KABA2_01	1096381	1096381	1096725	-	115	0	1		1	115	100	100	0	598	345	100	100	0	1725
KABA1_01S10582	KABA1_01	1095772	1095772	1096890	-	373	0	1		KABA2_01S10582	KABA2_01	1097416	1097416	1098534	-	373	0	1		1	373	100	100	0	1959	1119	100	100	0	5595
KABA1_01S10604	KABA1_01	1097624	1097624	1098745	-	374	0	1		KABA2_01S10604	KABA2_01	1099268	1099268	1100389	-	374	0	1		1	374	100	100	0	1964	1122	100	100	0	5610
KABA1_01S10626	KABA1_01	1100551	1100551	1103724	+	1058	0	1		KABA2_01S10626	KABA2_01	1102195	1102195	1105368	+	1058	0	1		1	1058	100	100	0	5388	3174	100	100	0	15870
KABA1_01S10648	KABA1_01	1104059	1104059	1104517	+	153	0	1		KABA2_01S10648	KABA2_01	1105703	1105703	1106161	+	153	0	1		1	153	100	100	0	763	459	100	100	0	2295
KABA1_01S10670	KABA1_01	1104767	1104767	1105951	-	395	0	1		KABA2_01S10670	KABA2_01	1106411	1106411	1107595	-	395	0	1		1	395	100	100	0	2070	1185	100	100	0	5925
KABA1_01S10692	KABA1_01	1106312	1106312	1107040	+	243	0	1		KABA2_01S10692	KABA2_01	1107956	1107956	1108684	+	243	0	1		1	243	100	100	0	1261	729	100	100	0	3645
KABA1_01S10714	KABA1_01	1107456	1107456	1108022	-	189	0	1		KABA2_01S10714	KABA2_01	1109100	1109100	1109666	-	189	0	1		1	189	100	100	0	964	567	100	100	0	2835
KABA1_01S10736	KABA1_01	1108552	1108552	1111386	+	945	0	1		KABA2_01S10736	KABA2_01	1110196	1110196	1113030	+	945	0	1		1	945	100	100	0	4895	2835	100	100	0	14175
KABA1_01S10758	KABA1_01	1112082	1112082	1114619	+	846	0	1		KABA2_01S10758	KABA2_01	1113726	1113726	1116263	+	846	0	1		1	846	100	100	0	4391	2538	100	100	0	12690
KABA1_01S10780	KABA1_01	1114888	1114888	1116933	-	682	0	1		KABA2_01S10780	KABA2_01	1116532	1116532	1118577	-	682	0	1		1	682	100	100	0	3486	2046	100	100	0	10230
KABA1_01S10824	KABA1_01	1120712	1120712	1123690	+	993	0	1		KABA2_01S10824	KABA2_01	1122353	1122353	1125331	+	993	0	1		1	993	100	100	0	5125	2979	100	100	0	14895
KABA1_01S10846	KABA1_01	1124084	1124084	1124362	-	93	0	1		KABA2_01S10846	KABA2_01	1125725	1125725	1126003	-	93	0	1		1	93	100	100	0	480	279	100	100	0	1395
KABA1_01S10868	KABA1_01	1125064	1125064	1126488	+	475	0	1		KABA2_01S10868	KABA2_01	1126705	1126705	1128129	+	475	0	1		1	475	100	100	0	2499	1425	100	100	0	7125
KABA1_01S10890	KABA1_01	1126601	1126601	1129537	-	979	0	1		KABA2_01S10890	KABA2_01	1128242	1128242	1131178	-	979	0	1		1	979	100	100	0	5057	2937	100	100	0	14685
KABA1_01S10912	KABA1_01	1130527	1130527	1132428	+	634	0	1		KABA2_01S10912	KABA2_01	1132168	1132168	1134069	+	634	0	1		1	634	100	100	0	3324	1902	100	100	0	9510
KABA1_01S10934	KABA1_01	1133020	1133020	1136064	+	1015	0	1		KABA2_01S10934	KABA2_01	1134661	1134661	1137705	+	1015	0	1		1	1015	100	100	0	4964	3045	100	100	0	15225
KABA1_01S10956	KABA1_01	1136130	1136130	1136678	-	183	0	1		KABA2_01S10956	KABA2_01	1137771	1137771	1138319	-	183	0	1		1	183	100	100	0	993	549	100	100	0	2745
KABA1_01S10978	KABA1_01	1137383	1137383	1140136	+	918	0	1		KABA2_01S10978	KABA2_01	1139024	1139024	1141777	+	918	0	1		1	918	100	100	0	4778	2754	100	100	0	13770
KABA1_01S11000	KABA1_01	1140283	1140283	1143516	-	1078	0	1		KABA2_01S11000	KABA2_01	1141924	1141924	1145157	-	1078	0	1		1	1078	100	100	0	5522	3234	100	100	0	16170
KABA1_01S11022	KABA1_01	1143998	1143998	1150264	+	2089	0	1		KABA2_01S11022	KABA2_01	1145639	1145639	1151905	+	2089	0	1		1	2089	100	100	0	10588	6267	100	100	0	31335
KABA1_01S11044	KABA1_01	1150661	1150661	1151851	+	397	0	1		KABA2_01S11044	KABA2_01	1152302	1152302	1153492	+	397	0	1		1	397	100	100	0	2138	1191	100	100	0	5955
KABA1_01S11066	KABA1_01	1152008	1152008	1153243	-	412	0	1		KABA2_01S11066	KABA2_01	1153649	1153649	1154884	-	412	0	1		1	412	100	100	0	2135	1236	100	100	0	6180
KABA1_01S11088	KABA1_01	1153642	1153642	1154775	-	378	0	1		KABA2_01S11088	KABA2_01	1155283	1155283	1156416	-	378	0	1		1	378	100	100	0	1977	1134	100	100	0	5670
KABA1_01S11110	KABA1_01	1155381	1155381	1155917	-	179	0	1		KABA2_01S11110	KABA2_01	1157022	1157022	1157558	-	179	0	1		1	179	100	100	0	971	537	100	100	0	2685
KABA1_01S11154	KABA1_01	1159064	1159064	1161418	+	785	0	1		KABA2_01S11154	KABA2_01	1160738	1160738	1163092	+	785	0	1		1	785	100	100	0	4053	2355	100	100	0	11775
KABA1_01S11176	KABA1_01	1161543	1161543	1162064	-	174	0	1		KABA2_01S11176	KABA2_01	1163217	1163217	1163738	-	174	0	1		1	174	100	100	0	884	522	100	100	0	2610
KABA1_01S11198	KABA1_01	1162590	1162590	1164458	+	623	0	1		KABA2_01S11198	KABA2_01	1164264	1164264	1166132	+	623	0	1		1	623	100	100	0	3184	1869	100	100	0	9345
KABA1_01S11220	KABA1_01	1165096	1165096	1165575	+	160	0	1		KABA2_01S11220	KABA2_01	1166770	1166770	1167249	+	160	0	1		1	160	100	100	0	838	480	100	100	0	2400
KABA1_01S11242	KABA1_01	1166114	1166114	1169779	-	1222	0	1		KABA2_01S11242	KABA2_01	1167788	1167788	1171453	-	1222	0	1		1	1222	100	100	0	6348	3666	100	100	0	18330
KABA1_01S11264	KABA1_01	1170609	1170609	1171547	-	313	0	1		KABA2_01S11264	KABA2_01	1172283	1172283	1173221	-	313	0	1		1	313	100	100	0	1617	939	100	100	0	4695
KABA1_01S11286	KABA1_01	1172214	1172214	1173563	-	450	0	1		KABA2_01S11286	KABA2_01	1173888	1173888	1175237	-	450	0	1		1	450	100	100	0	2341	1350	100	100	0	6750
KABA1_01S11308	KABA1_01	1174554	1174554	1176242	+	563	0	1		KABA2_01S11308	KABA2_01	1176228	1176228	1177916	+	563	0	1		1	563	100	100	0	2936	1689	100	100	0	8445
KABA1_01S11330	KABA1_01	1176383	1176383	1179334	-	984	0	1		KABA2_01S11330	KABA2_01	1178057	1178057	1181008	-	984	0	1		1	984	100	100	0	5059	2952	100	100	0	14760
KABA1_01S11352	KABA1_01	1179678	1179678	1179962	+	95	0	1		KABA2_01S11352	KABA2_01	1181352	1181352	1181636	+	95	0	1		1	95	100	100	0	480	285	100	100	0	1425
KABA1_01S11374	KABA1_01	1180349	1180349	1181266	-	306	0	1		KABA2_01S11374	KABA2_01	1182023	1182023	1182940	-	306	0	1		1	306	100	100	0	1553	918	100	100	0	4590
KABA1_01S11396	KABA1_01	1183311	1183311	1186391	+	1027	0	1		KABA2_01S11396	KABA2_01	1184985	1184985	1188065	+	1027	0	1		1	1027	100	100	0	5505	3081	100	100	0	15405
KABA1_01S11418	KABA1_01	1186819	1186819	1187421	-	201	0	1		KABA2_01S11418	KABA2_01	1188493	1188493	1189095	-	201	0	1		1	201	100	100	0	1024	603	100	100	0	3015
KABA1_01S11440	KABA1_01	1188963	1188963	1192793	+	1277	0	1		KABA2_01S11440	KABA2_01	1190637	1190637	1194467	+	1277	0	1		1	1277	100	100	0	6546	3831	100	100	0	19155
KABA1_01S11462	KABA1_01	1193242	1193242	1193529	+	96	0	1		KABA2_01S11462	KABA2_01	1194916	1194916	1195203	+	96	0	1		1	96	100	100	0	497	288	100	100	0	1440
KABA1_01S11484	KABA1_01	1194426	1194426	1197830	+	1135	0	1		KABA2_01S11484	KABA2_01	1196100	1196100	1199504	+	1135	0	1		1	1135	100	100	0	5884	3405	100	100	0	17025
KABA1_01S11506	KABA1_01	1198048	1198048	1199667	-	540	0	1		KABA2_01S11506	KABA2_01	1199722	1199722	1201341	-	540	0	1		1	540	100	100	0	2723	1620	99.9	99.9	0	8091
KABA1_01S11528	KABA1_01	1200280	1200280	1203660	+	1077	0	2	150	KABA2_01S11528	KABA2_01	1201954	1201954	1205334	+	1077	0	2	150	1	1077	100	100	0	5506	3231	100	100	0	16155
KABA1_01S11550	KABA1_01	1203898	1203898	1205031	-	350	0	2	84	KABA2_01S11550	KABA2_01	1205572	1205572	1206705	-	350	0	2	84	1	350	100	100	0	1803	1050	100	100	0	5250
KABA1_01S11594	KABA1_01	1207707	1207707	1208873	+	389	0	1		KABA2_01S11594	KABA2_01	1209422	1209422	1210588	+	389	0	1		1	389	100	100	0	2016	1167	100	100	0	5835
KABA1_01S11616	KABA1_01	1208962	1208962	1211103	-	714	0	1		KABA2_01S11616	KABA2_01	1210677	1210677	1212818	-	714	0	1		1	714	100	100	0	3766	2142	100	100	0	10710
KABA1_01S11638	KABA1_01	1211495	1211495	1214371	-	959	0	1		KABA2_01S11638	KABA2_01	1213210	1213210	1216086	-	959	0	1		1	959	100	100	0	4947	2877	100	100	0	14385
KABA1_01S11660	KABA1_01	1215251	1215251	1217446	-	732	0	1		KABA2_01S11660	KABA2_01	1216966	1216966	1219161	-	732	0	1		1	732	100	100	0	3947	2196	100	100	0	10980
KABA1_01S11682	KABA1_01	1218153	1218153	1219307	+	385	0	1		KABA2_01S11682	KABA2_01	1219868	1219868	1221022	+	385	0	1		1	385	100	100	0	1972	1155	100	100	0	5775
KABA1_01S11704	KABA1_01	1219600	1219600	1220763	-	388	0	1		KABA2_01S11704	KABA2_01	1221315	1221315	1222478	-	388	0	1		1	388	100	100	0	2029	1164	100	100	0	5820
KABA1_01S11726	KABA1_01	1221384	1221384	1222241	-	286	0	1		KABA2_01S11726	KABA2_01	1223099	1223099	1223956	-	286	0	1		1	286	100	100	0	1523	858	100	100	0	4290
KABA1_01S11748	KABA1_01	1222797	1222797	1223816	+	340	0	1		KABA2_01S11748	KABA2_01	1224512	1224512	1225531	+	340	0	1		1	340	100	100	0	1864	1020	100	100	0	5100
KABA1_01S11770	KABA1_01	1225956	1225956	1226975	+	340	0	1		KABA2_01S11770	KABA2_01	1227671	1227671	1228690	+	340	0	1		1	340	100	100	0	1750	1020	100	100	0	5100
KABA1_01S11792	KABA1_01	1227277	1227277	1228695	-	473	0	1		KABA2_01S11792	KABA2_01	1228992	1228992	1230410	-	473	0	1		1	473	100	100	0	2398	1419	100	100	0	7095
KABA1_01S11814	KABA1_01	1230278	1230278	1233436	-	1053	0	1		KABA2_01S11814	KABA2_01	1231993	1231993	1235151	-	1053	0	1		1	1053	100	100	0	5434	3159	100	100	0	15795
KABA1_01S11836	KABA1_01	1234073	1234073	1234711	-	213	0	1		KABA2_01S11836	KABA2_01	1235788	1235788	1236426	-	213	0	1		1	213	100	100	0	1104	639	100	100	0	3195
KABA1_01S11858	KABA1_01	1235135	1235135	1236013	-	293	0	1		KABA2_01S11858	KABA2_01	1236850	1236850	1237728	-	293	0	1		1	293	100	100	0	1521	879	100	100	0	4395
KABA1_01S11880	KABA1_01	1236347	1236347	1236748	+	134	0	1		KABA2_01S11880	KABA2_01	1238062	1238062	1238463	+	134	0	1		1	134	100	100	0	704	402	100	100	0	2010
KABA1_01S11902	KABA1_01	1237085	1237085	1237612	+	176	0	1		KABA2_01S11902	KABA2_01	1238800	1238800	1239327	+	176	0	1		1	176	100	100	0	902	528	100	100	0	2640
KABA1_01S11924	KABA1_01	1237876	1237876	1239093	-	406	0	1		KABA2_01S11924	KABA2_01	1239591	1239591	1240808	-	406	0	1		1	406	100	100	0	2067	1218	100	100	0	6090
KABA1_01S11946	KABA1_01	1240136	1240136	1240999	-	288	0	1		KABA2_01S11946	KABA2_01	1241851	1241851	1242714	-	288	0	1		1	288	100	100	0	1449	864	100	100	0	4320
KABA1_01S11968	KABA1_01	1241274	1241274	1243853	-	860	0	1		KABA2_01S11968	KABA2_01	1242989	1242989	1245568	-	860	0	1		1	860	100	100	0	4417	2580	100	100	0	12900
KABA1_01S11990	KABA1_01	1244427	1244427	1245569	-	381	0	1		KABA2_01S11990	KABA2_01	1246142	1246142	1247284	-	381	0	1		1	381	100	100	0	1961	1143	100	100	0	5715
KABA1_01S12012	KABA1_01	1246292	1246292	1247908	-	539	0	1		KABA2_01S12012	KABA2_01	1248007	1248007	1249623	-	539	0	1		1	539	100	100	0	2711	1617	100	100	0	8085
KABA1_01S12056	KABA1_01	1251037	1251037	1252512	-	492	0	1		KABA2_01S12056	KABA2_01	1252752	1252752	1254227	-	492	0	1		1	492	100	100	0	2462	1476	100	100	0	7380
KABA1_01S12100	KABA1_01	1258015	1258015	1259298	+	428	0	1		KABA2_01S12100	KABA2_01	1259584	1259584	1260867	+	428	0	1		1	428	100	100	0	2253	1284	100	100	0	6420
KABA1_01S12122	KABA1_01	1260029	1260029	1261819	+	597	0	1		KABA2_01S12122	KABA2_01	1261598	1261598	1263388	+	597	0	1		1	597	100	100	0	3126	1791	100	100	0	8955
KABA1_01S12144	KABA1_01	1262193	1262193	1262906	+	238	0	1		KABA2_01S12144	KABA2_01	1263762	1263762	1264475	+	238	0	1		1	238	100	100	0	1193	714	100	100	0	3570
KABA1_01S12166	KABA1_01	1263038	1263038	1264987	-	650	0	1		KABA2_01S12166	KABA2_01	1264607	1264607	1266556	-	650	0	1		1	650	100	100	0	3401	1950	100	100	0	9750
KABA1_01S12188	KABA1_01	1265832	1265832	1266450	-	115	0	2	274	KABA2_01S12188	KABA2_01	1267401	1267401	1268019	-	115	0	2	274	1	115	100	100	0	554	345	100	100	0	1725
KABA1_01S12210	KABA1_01	1266806	1266806	1267639	-	233	0	2	135	KABA2_01S12210	KABA2_01	1268375	1268375	1269208	-	233	0	2	135	1	233	100	100	0	1201	699	100	100	0	3495
KABA1_01S12232	KABA1_01	1268246	1268246	1270339	+	698	0	1		KABA2_01S12232	KABA2_01	1269815	1269815	1271908	+	698	0	1		1	698	100	100	0	3614	2094	100	100	0	10470
KABA1_01S12254	KABA1_01	1270611	1270611	1271531	-	307	0	1		KABA2_01S12254	KABA2_01	1272180	1272180	1273100	-	307	0	1		1	307	100	100	0	1565	921	100	100	0	4605
KABA1_01S12276	KABA1_01	1272319	1272319	1274034	+	572	0	1		KABA2_01S12276	KABA2_01	1273888	1273888	1275603	+	572	0	1		1	572	100	100	0	2941	1716	100	100	0	8580
KABA1_01S12298	KABA1_01	1274237	1274237	1275124	-	296	0	1		KABA2_01S12298	KABA2_01	1275806	1275806	1276693	-	296	0	1		1	296	100	100	0	1571	888	100	100	0	4440
KABA1_01S12320	KABA1_01	1275555	1275555	1278137	-	861	0	1		KABA2_01S12320	KABA2_01	1277124	1277124	1279706	-	861	0	1		1	861	100	100	0	4462	2583	100	100	0	12906
KABA1_01S12342	KABA1_01	1280004	1280004	1281626	+	541	0	1		KABA2_01S12342	KABA2_01	1281573	1281573	1283195	+	541	0	1		1	541	100	100	0	2819	1623	100	100	0	8115
KABA1_01S12364	KABA1_01	1282495	1282495	1283214	+	240	0	1		KABA2_01S12364	KABA2_01	1284064	1284064	1284783	+	240	0	1		1	240	100	100	0	1243	720	100	100	0	3600
KABA1_01S12386	KABA1_01	1284158	1284158	1285906	+	583	0	1		KABA2_01S12386	KABA2_01	1285727	1285727	1287475	+	583	0	1		1	583	100	100	0	2942	1749	100	100	0	8745
KABA1_01S12408	KABA1_01	1287044	1287044	1287529	+	162	0	1		KABA2_01S12408	KABA2_01	1288613	1288613	1289098	+	162	0	1		1	162	100	100	0	818	486	100	100	0	2430
KABA1_01S12430	KABA1_01	1288330	1288330	1288773	-	148	0	1		KABA2_01S12430	KABA2_01	1289899	1289899	1290342	-	148	0	1		1	148	100	100	0	771	444	100	100	0	2220
KABA1_01S12452	KABA1_01	1289694	1289694	1290839	+	382	0	1		KABA2_01S12452	KABA2_01	1291263	1291263	1292408	+	382	0	1		1	382	100	100	0	1916	1146	100	100	0	5730
KABA1_01S12474	KABA1_01	1291281	1291281	1292168	+	296	0	1		KABA2_01S12474	KABA2_01	1292850	1292850	1293737	+	296	0	1		1	296	100	100	0	1512	888	100	100	0	4440
KABA1_01S12496	KABA1_01	1292439	1292439	1294412	-	658	0	1		KABA2_01S12496	KABA2_01	1294008	1294008	1295981	-	658	0	1		1	658	100	100	0	3393	1974	100	100	0	9870
KABA1_01S12518	KABA1_01	1295796	1295796	1297025	+	410	0	1		KABA2_01S12518	KABA2_01	1297365	1297365	1298594	+	410	0	1		1	410	100	100	0	2130	1230	100	100	0	6150
KABA1_01S12540	KABA1_01	1297219	1297219	1298634	-	472	0	1		KABA2_01S12540	KABA2_01	1298788	1298788	1300203	-	472	0	1		1	472	100	100	0	2422	1416	100	100	0	7080
KABA1_01S12562	KABA1_01	1299860	1299860	1302019	-	720	0	1		KABA2_01S12562	KABA2_01	1301429	1301429	1303588	-	720	0	1		1	720	100	100	0	3721	2160	100	100	0	10800
KABA1_01S12584	KABA1_01	1303797	1303797	1306766	+	990	0	1		KABA2_01S12584	KABA2_01	1305366	1305366	1308335	+	990	0	1		1	990	100	100	0	5122	2970	100	100	0	14850
KABA1_01S12606	KABA1_01	1307132	1307132	1307953	+	274	0	1		KABA2_01S12606	KABA2_01	1308701	1308701	1309522	+	274	0	1		1	274	100	100	0	1430	822	100	100	0	4110
KABA1_01S12628	KABA1_01	1308313	1308313	1308606	-	98	0	1		KABA2_01S12628	KABA2_01	1309882	1309882	1310175	-	98	0	1		1	98	100	100	0	488	294	100	100	0	1470
KABA1_01S12650	KABA1_01	1309599	1309599	1311047	+	483	0	1		KABA2_01S12650	KABA2_01	1311168	1311168	1312616	+	483	0	1		1	483	100	100	0	2533	1449	100	100	0	7245
KABA1_01S12672	KABA1_01	1311596	1311596	1312679	-	152	0	2	628	KABA2_01S12672	KABA2_01	1313165	1313165	1314248	-	152	0	2	628	1	152	100	100	0	763	456	99.8	99.8	0	2271
KABA1_01S12694	KABA1_01	1313175	1313175	1313624	-	150	0	1		KABA2_01S12694	KABA2_01	1314744	1314744	1315193	-	150	0	1		1	150	100	100	0	761	450	100	100	0	2250
KABA1_01S12716	KABA1_01	1313986	1313986	1315686	-	567	0	1		KABA2_01S12716	KABA2_01	1315555	1315555	1317255	-	567	0	1		1	567	100	100	0	2989	1701	100	100	0	8505
KABA1_01S12760	KABA1_01	1319333	1319333	1319780	+	96	0	2	160	KABA2_01S12760	KABA2_01	1320902	1320902	1321349	+	96	0	2	160	1	96	100	100	0	479	288	100	100	0	1440
KABA1_01S12782	KABA1_01	1320178	1320178	1320630	-	151	0	1		KABA2_01S12782	KABA2_01	1321747	1321747	1322199	-	151	0	1		1	151	100	100	0	765	453	100	100	0	2265
KABA1_01S12804	KABA1_01	1323497	1323497	1325467	+	657	0	1		KABA2_01S12804	KABA2_01	1325094	1325094	1327064	+	657	0	1		1	657	100	100	0	3473	1971	100	100	0	9855
KABA1_01S12826	KABA1_01	1325621	1325621	1328227	-	869	0	1		KABA2_01S12826	KABA2_01	1327218	1327218	1329824	-	869	0	1		1	869	100	100	0	4434	2607	100	100	0	13026
KABA1_01S12848	KABA1_01	1328677	1328677	1331985	-	1103	0	1		KABA2_01S12848	KABA2_01	1330274	1330274	1333582	-	1103	0	1		1	1103	100	100	0	5637	3309	100	100	0	16545
KABA1_01S12870	KABA1_01	1332600	1332600	1333043	-	148	0	1		KABA2_01S12870	KABA2_01	1334197	1334197	1334640	-	148	0	1		1	148	100	100	0	761	444	100	100	0	2220
KABA1_01S12892	KABA1_01	1333570	1333570	1335267	+	566	0	1		KABA2_01S12892	KABA2_01	1335161	1335161	1336858	+	566	0	1		1	566	100	100	0	2869	1698	100	100	0	8490
KABA1_01S12936	KABA1_01	1337264	1337264	1337674	-	137	0	1		KABA2_01S12936	KABA2_01	1338855	1338855	1339265	-	137	0	1		1	137	100	100	0	714	411	100	100	0	2055
KABA1_01S12958	KABA1_01	1338041	1338041	1342972	-	1644	0	1		KABA2_01S12958	KABA2_01	1339632	1339632	1344563	-	1644	0	1		1	1644	100	100	0	8741	4932	100	100	0	24660
KABA1_01S12980	KABA1_01	1343892	1343892	1344989	+	366	0	1		KABA2_01S12980	KABA2_01	1345483	1345483	1346580	+	366	0	1		1	366	100	100	0	1912	1098	100	100	0	5490
KABA1_01S13002	KABA1_01	1346133	1346133	1347716	+	528	0	1		KABA2_01S13002	KABA2_01	1347724	1347724	1349307	+	528	0	1		1	528	100	100	0	2763	1584	100	100	0	7920
KABA1_01S13046	KABA1_01	1349404	1349404	1350012	-	203	0	1		KABA2_01S13046	KABA2_01	1350995	1350995	1351603	-	203	0	1		1	203	100	100	0	1057	609	100	100	0	3045
KABA1_01S13068	KABA1_01	1350928	1350928	1351725	+	266	0	1		KABA2_01S13068	KABA2_01	1352519	1352519	1353316	+	266	0	1		1	266	100	100	0	1369	798	100	100	0	3990
KABA1_01S13090	KABA1_01	1352223	1352223	1356887	+	1555	0	1		KABA2_01S13090	KABA2_01	1353814	1353814	1358478	+	1555	0	1		1	1555	100	100	0	8006	4665	100	100	0	23325
KABA1_01S13112	KABA1_01	1358117	1358117	1359430	+	438	0	1		KABA2_01S13112	KABA2_01	1359708	1359708	1361021	+	438	0	1		1	438	100	100	0	2296	1314	100	100	0	6570
KABA1_01S13134	KABA1_01	1359835	1359835	1367859	+	2675	0	1		KABA2_01S13134	KABA2_01	1361426	1361426	1369450	+	2675	0	1		1	2675	100	100	0	13342	8025	100	100	0	40125
KABA1_01S13156	KABA1_01	1368125	1368125	1369474	-	450	0	1		KABA2_01S13156	KABA2_01	1369716	1369716	1371065	-	450	0	1		1	450	100	100	0	2421	1350	100	100	0	6750
KABA1_01S13178	KABA1_01	1370157	1370157	1372127	+	657	0	1		KABA2_01S13178	KABA2_01	1371748	1371748	1373718	+	657	0	1		1	657	100	100	0	3524	1971	100	100	0	9855
KABA1_01S13200	KABA1_01	1373062	1373062	1373460	+	133	0	1		KABA2_01S13200	KABA2_01	1374653	1374653	1375051	+	133	0	1		1	133	100	100	0	726	399	100	100	0	1995
KABA1_01S13222	KABA1_01	1373948	1373948	1375510	-	521	0	1		KABA2_01S13222	KABA2_01	1375539	1375539	1377101	-	521	0	1		1	521	100	100	0	2739	1563	100	100	0	7815
KABA1_01S13266	KABA1_01	1378533	1378533	1379012	-	160	0	1		KABA2_01S13266	KABA2_01	1380124	1380124	1380603	-	160	0	1		1	160	100	100	0	838	480	100	100	0	2400
KABA1_01S13288	KABA1_01	1379781	1379781	1381526	-	582	0	1		KABA2_01S13288	KABA2_01	1381372	1381372	1383117	-	582	0	1		1	582	100	100	0	3076	1746	100	100	0	8730
KABA1_01S13310	KABA1_01	1382047	1382047	1383210	-	388	0	1		KABA2_01S13310	KABA2_01	1383638	1383638	1384801	-	388	0	1		1	388	100	100	0	2028	1164	100	100	0	5820
KABA1_01S13332	KABA1_01	1383458	1383458	1384081	-	208	0	1		KABA2_01S13332	KABA2_01	1385049	1385049	1385672	-	208	0	1		1	208	100	100	0	1071	624	100	100	0	3120
KABA1_01S13354	KABA1_01	1384535	1384535	1385863	+	443	0	1		KABA2_01S13354	KABA2_01	1386126	1386126	1387454	+	443	0	1		1	443	100	100	0	2347	1329	100	100	0	6645
KABA1_01S13376	KABA1_01	1386523	1386523	1389198	+	892	0	1		KABA2_01S13376	KABA2_01	1388114	1388114	1390789	+	892	0	1		1	892	100	100	0	4559	2676	100	100	0	13380
KABA1_01S13398	KABA1_01	1389527	1389527	1391521	-	665	0	1		KABA2_01S13398	KABA2_01	1391118	1391118	1393112	-	665	0	1		1	665	100	100	0	3459	1995	100	100	0	9975
KABA1_01S13420	KABA1_01	1395188	1395188	1397851	+	888	0	1		KABA2_01S13420	KABA2_01	1396779	1396779	1399442	+	888	0	1		1	888	100	100	0	4609	2664	100	100	0	13320
KABA1_01S13442	KABA1_01	1398566	1398566	1400146	-	527	0	1		KABA2_01S13442	KABA2_01	1400157	1400157	1401737	-	527	0	1		1	527	100	100	0	2815	1581	100	100	0	7905
KABA1_01S13464	KABA1_01	1400476	1400476	1401747	-	424	0	1		KABA2_01S13464	KABA2_01	1402067	1402067	1403338	-	424	0	1		1	424	100	100	0	2187	1272	100	100	0	6360
KABA1_01S13486	KABA1_01	1402090	1402090	1402872	+	261	0	1		KABA2_01S13486	KABA2_01	1403681	1403681	1404463	+	261	0	1		1	261	100	100	0	1331	783	100	100	0	3915
KABA1_01S13508	KABA1_01	1403069	1403069	1407856	-	1596	0	1		KABA2_01S13508	KABA2_01	1404660	1404660	1409447	-	1596	0	1		1	1596	100	100	0	8357	4788	100	100	0	23940
KABA1_01S13530	KABA1_01	1408712	1408712	1410175	+	488	0	1		KABA2_01S13530	KABA2_01	1410303	1410303	1411766	+	488	0	1		1	488	100	100	0	2513	1464	100	100	0	7320
KABA1_01S13552	KABA1_01	1410549	1410549	1410929	-	127	0	1		KABA2_01S13552	KABA2_01	1412140	1412140	1412520	-	127	0	1		1	127	100	100	0	645	381	100	100	0	1905
KABA1_01S13574	KABA1_01	1411610	1411610	1414360	-	917	0	1		KABA2_01S13574	KABA2_01	1413201	1413201	1415951	-	917	0	1		1	917	100	100	0	4685	2751	100	100	0	13755
KABA1_01S13596	KABA1_01	1416187	1416187	1418085	-	633	0	1		KABA2_01S13596	KABA2_01	1417778	1417778	1419676	-	633	0	1		1	633	100	100	0	3220	1899	100	100	0	9495
KABA1_01S13618	KABA1_01	1418628	1418628	1419974	-	449	0	1		KABA2_01S13618	KABA2_01	1420219	1420219	1421565	-	449	0	1		1	449	100	100	0	2374	1347	100	100	0	6735
KABA1_01S13640	KABA1_01	1426876	1426876	1428207	+	444	0	1		KABA2_01S13640	KABA2_01	1428478	1428478	1429809	+	444	0	1		1	444	100	100	0	2299	1332	100	100	0	6660
KABA1_01S13662	KABA1_01	1430671	1430671	1432239	-	523	0	1		KABA2_01S13662	KABA2_01	1432273	1432273	1433841	-	523	0	1		1	523	100	100	0	2782	1569	100	100	0	7845
KABA1_01S13684	KABA1_01	1432797	1432797	1435160	-	788	0	1		KABA2_01S13684	KABA2_01	1434399	1434399	1436762	-	788	0	1		1	788	100	100	0	4033	2364	100	100	0	11820
KABA1_01S13706	KABA1_01	1435775	1435775	1436182	-	136	0	1		KABA2_01S13706	KABA2_01	1437377	1437377	1437784	-	136	0	1		1	136	100	100	0	680	408	100	100	0	2040
KABA1_01S13728	KABA1_01	1436537	1436537	1438717	-	727	0	1		KABA2_01S13728	KABA2_01	1438139	1438139	1440319	-	727	0	1		1	727	100	100	0	3839	2181	100	100	0	10905
KABA1_01S13750	KABA1_01	1439657	1439657	1443328	+	1224	0	1		KABA2_01S13750	KABA2_01	1441259	1441259	1444930	+	1224	0	1		1	1224	100	100	0	6160	3672	100	100	0	18360
KABA1_01S13772	KABA1_01	1444046	1444046	1450462	+	2139	0	1		KABA2_01S13772	KABA2_01	1445648	1445648	1452064	+	2139	0	1		1	2139	100	100	0	11067	6417	100	100	0	32085
KABA1_01S13816	KABA1_01	1453316	1453316	1455892	+	859	0	1		KABA2_01S13816	KABA2_01	1454941	1454941	1457517	+	859	0	1		1	859	100	100	0	4416	2577	100	100	0	12885
KABA1_01S13838	KABA1_01	1456142	1456142	1458742	-	867	0	1		KABA2_01S13838	KABA2_01	1457767	1457767	1460367	-	867	0	1		1	867	100	100	0	4414	2601	100	100	0	13005
KABA1_01S13904	KABA1_01	1462209	1462209	1463243	-	345	0	1		KABA2_01S13904	KABA2_01	1463828	1463828	1464862	-	345	0	1		1	345	100	100	0	1786	1035	99.9	99.9	0	5166
KABA1_01S13926	KABA1_01	1465335	1465335	1468391	-	1019	0	1		KABA2_01S13926	KABA2_01	1466954	1466954	1470010	-	1019	0	1		1	1019	100	100	0	5167	3057	100	100	0	15285
KABA1_01S13992	KABA1_01	1472043	1472043	1473296	-	418	0	1		KABA2_01S13992	KABA2_01	1473662	1473662	1474915	-	418	0	1		1	418	100	100	0	2092	1254	100	100	0	6270
KABA1_01S14014	KABA1_01	1473649	1473649	1476459	-	937	0	1		KABA2_01S14014	KABA2_01	1475268	1475268	1478078	-	937	0	1		1	937	100	100	0	4883	2811	100	100	0	14055
KABA1_01S14036	KABA1_01	1477192	1477192	1477686	-	165	0	1		KABA2_01S14036	KABA2_01	1478811	1478811	1479305	-	165	0	1		1	165	100	100	0	824	495	100	100	0	2475
KABA1_01S14058	KABA1_01	1477959	1477959	1479152	+	398	0	1		KABA2_01S14058	KABA2_01	1479578	1479578	1480771	+	398	0	1		1	398	100	100	0	2061	1194	100	100	0	5970
KABA1_01S14080	KABA1_01	1479550	1479550	1480569	-	340	0	1		KABA2_01S14080	KABA2_01	1481169	1481169	1482188	-	340	0	1		1	340	100	100	0	1781	1020	100	100	0	5100
KABA1_01S14124	KABA1_01	1483555	1483555	1484784	+	410	0	1		KABA2_01S14102	KABA2_01	1485222	1485222	1486451	+	410	0	1		1	410	100	100	0	2118	1230	100	100	0	6150
KABA1_01S14146	KABA1_01	1485034	1485034	1487925	-	964	0	1		KABA2_01S14124	KABA2_01	1486701	1486701	1489592	-	964	0	1		1	964	100	100	0	4836	2892	100	100	0	14460
KABA1_01S14190	KABA1_01	1491932	1491932	1492405	+	158	0	1		KABA2_01S14168	KABA2_01	1493682	1493682	1494155	+	158	0	1		1	158	100	100	0	814	474	100	100	0	2370
KABA1_01S14212	KABA1_01	1492547	1492547	1492777	-	77	0	1		KABA2_01S14190	KABA2_01	1494297	1494297	1494527	-	77	0	1		1	77	100	100	0	374	231	100	100	0	1155
KABA1_01S14234	KABA1_01	1493060	1493060	1494436	-	459	0	1		KABA2_01S14212	KABA2_01	1494810	1494810	1496186	-	459	0	1		1	459	100	100	0	2419	1377	100	100	0	6885
KABA1_01S14256	KABA1_01	1495738	1495738	1496661	+	308	0	1		KABA2_01S14234	KABA2_01	1497488	1497488	1498411	+	308	0	1		1	308	100	100	0	1606	924	100	100	0	4620
KABA1_01S14278	KABA1_01	1497052	1497052	1498563	+	504	0	1		KABA2_01S14256	KABA2_01	1498802	1498802	1500313	+	504	0	1		1	504	100	100	0	2607	1512	100	100	0	7560
KABA1_01S14300	KABA1_01	1498891	1498891	1500063	-	391	0	1		KABA2_01S14278	KABA2_01	1500641	1500641	1501813	-	391	0	1		1	391	100	100	0	2065	1173	100	100	0	5865
KABA1_01S14322	KABA1_01	1501260	1501260	1503788	-	843	0	1		KABA2_01S14300	KABA2_01	1503010	1503010	1505538	-	843	0	1		1	843	100	100	0	4333	2529	100	100	0	12645
KABA1_01S14344	KABA1_01	1504871	1504871	1507534	+	888	0	1		KABA2_01S14322	KABA2_01	1506621	1506621	1509284	+	888	0	1		1	888	100	100	0	4533	2664	100	100	0	13320
KABA1_01S14366	KABA1_01	1508147	1508147	1511284	+	1046	0	1		KABA2_01S14344	KABA2_01	1509897	1509897	1513034	+	1046	0	1		1	1046	100	100	0	5405	3138	100	100	0	15690
KABA1_01S14388	KABA1_01	1511488	1511488	1512813	-	442	0	1		KABA2_01S14366	KABA2_01	1513238	1513238	1514563	-	442	0	1		1	442	100	100	0	2235	1326	100	100	0	6630
KABA1_01S14410	KABA1_01	1513876	1513876	1515294	+	473	0	1		KABA2_01S14388	KABA2_01	1515626	1515626	1517044	+	473	0	1		1	473	100	100	0	2457	1419	100	100	0	7095
KABA1_01S14432	KABA1_01	1515902	1515902	1516747	+	282	0	1		KABA2_01S14410	KABA2_01	1517652	1517652	1518497	+	282	0	1		1	282	100	100	0	1473	846	100	100	0	4230
KABA1_01S14476	KABA1_01	1518427	1518427	1519836	-	470	0	1		KABA2_01S14454	KABA2_01	1520177	1520177	1521586	-	470	0	1		1	470	100	100	0	2457	1410	100	100	0	7050
KABA1_01S14498	KABA1_01	1520382	1520382	1521653	-	424	0	1		KABA2_01S14476	KABA2_01	1522132	1522132	1523403	-	424	0	1		1	424	100	100	0	2158	1272	100	100	0	6360
KABA1_01S14520	KABA1_01	1522802	1522802	1523743	-	314	0	1		KABA2_01S14498	KABA2_01	1524552	1524552	1525493	-	314	0	1		1	314	100	100	0	1614	942	100	100	0	4710
KABA1_01S14542	KABA1_01	1526080	1526080	1531149	+	1690	0	1		KABA2_01S14520	KABA2_01	1527830	1527830	1532899	+	1690	0	1		1	1690	100	100	0	8744	5070	100	100	0	25350
KABA1_01S14564	KABA1_01	1531486	1531486	1533273	+	596	0	1		KABA2_01S14542	KABA2_01	1533236	1533236	1535023	+	596	0	1		1	596	100	100	0	3086	1788	100	100	0	8940
KABA1_01S14586	KABA1_01	1533563	1533563	1537000	-	1146	0	1		KABA2_01S14564	KABA2_01	1535313	1535313	1538750	-	1146	0	1		1	1146	100	100	0	5896	3438	100	100	0	17190
KABA1_01S14608	KABA1_01	1538978	1538978	1540018	+	305	0	2	126	KABA2_01S14586	KABA2_01	1540728	1540728	1541768	+	305	0	2	126	1	305	100	100	0	1616	915	100	100	0	4575
KABA1_01S14630	KABA1_01	1540362	1540362	1544411	-	1350	0	1		KABA2_01S14608	KABA2_01	1542112	1542112	1546161	-	1350	0	1		1	1350	100	100	0	6976	4050	100	100	0	20250
KABA1_01S14652	KABA1_01	1546602	1546602	1547954	-	451	0	1		KABA2_01S14630	KABA2_01	1548352	1548352	1549704	-	451	0	1		1	451	100	100	0	2370	1353	100	100	0	6765
KABA1_01S14674	KABA1_01	1548944	1548944	1549588	+	215	0	1		KABA2_01S14652	KABA2_01	1550694	1550694	1551338	+	215	0	1		1	215	100	100	0	1107	645	100	100	0	3225
KABA1_01S14718	KABA1_01	1552777	1552777	1553340	+	188	0	1		KABA2_01S14696	KABA2_01	1554598	1554598	1555161	+	188	0	1		1	188	100	100	0	982	564	100	100	0	2820
KABA1_01S14740	KABA1_01	1553603	1553603	1555477	-	625	0	1		KABA2_01S14718	KABA2_01	1555424	1555424	1557298	-	625	0	1		1	625	100	100	0	3381	1875	100	100	0	9375
KABA1_01S14762	KABA1_01	1556648	1556648	1558927	+	760	0	1		KABA2_01S14740	KABA2_01	1558469	1558469	1560748	+	760	0	1		1	760	100	100	0	3958	2280	100	100	0	11400
KABA1_01S14784	KABA1_01	1559067	1559067	1559741	-	225	0	1		KABA2_01S14762	KABA2_01	1560888	1560888	1561562	-	225	0	1		1	225	100	100	0	1163	675	100	100	0	3375
KABA1_01S14806	KABA1_01	1561546	1561546	1562310	+	255	0	1		KABA2_01S14784	KABA2_01	1563367	1563367	1564131	+	255	0	1		1	255	100	100	0	1327	765	100	100	0	3825
KABA1_01S14828	KABA1_01	1562481	1562481	1563149	-	223	0	1		KABA2_01S14806	KABA2_01	1564302	1564302	1564970	-	223	0	1		1	223	100	100	0	1119	669	100	100	0	3345
KABA1_01S14850	KABA1_01	1563384	1563384	1565675	-	764	0	1		KABA2_01S14828	KABA2_01	1565205	1565205	1567496	-	764	0	1		1	764	100	100	0	3968	2292	100	100	0	11460
KABA1_01S14872	KABA1_01	1566509	1566509	1567834	+	442	0	1		KABA2_01S14850	KABA2_01	1568330	1568330	1569655	+	442	0	1		1	442	100	100	0	2222	1326	100	100	0	6630
KABA1_01S14894	KABA1_01	1568058	1568058	1570028	-	657	0	1		KABA2_01S14872	KABA2_01	1569879	1569879	1571849	-	657	0	1		1	657	100	100	0	3387	1971	100	100	0	9855
KABA1_01S14938	KABA1_01	1574169	1574169	1575650	+	494	0	1		KABA2_01S14916	KABA2_01	1575990	1575990	1577471	+	494	0	1		1	494	100	100	0	2567	1482	100	100	0	7410
KABA1_01S14960	KABA1_01	1576213	1576213	1577907	+	565	0	1		KABA2_01S14938	KABA2_01	1578034	1578034	1579728	+	565	0	1		1	565	100	100	0	2974	1695	100	100	0	8475
KABA1_01S14982	KABA1_01	1579570	1579570	1581168	+	533	0	1		KABA2_01S14960	KABA2_01	1581391	1581391	1582989	+	533	0	1		1	533	100	100	0	2834	1599	100	100	0	7995
KABA1_01S15004	KABA1_01	1581870	1581870	1583750	-	627	0	1		KABA2_01S14982	KABA2_01	1583691	1583691	1585571	-	627	0	1		1	627	100	100	0	3259	1881	100	100	0	9405
KABA1_01S15026	KABA1_01	1584177	1584177	1586936	-	920	0	1		KABA2_01S15004	KABA2_01	1585998	1585998	1588757	-	920	0	1		1	920	100	100	0	4822	2760	100	100	0	13800
KABA1_01S15048	KABA1_01	1589065	1589065	1589472	+	136	0	1		KABA2_01S15026	KABA2_01	1590886	1590886	1591293	+	136	0	1		1	136	100	100	0	696	408	100	100	0	2040
KABA1_01S15092	KABA1_01	1593322	1593322	1593687	-	122	0	1		KABA2_01S15070	KABA2_01	1595128	1595128	1595493	-	122	0	1		1	122	100	100	0	636	366	100	100	0	1830
KABA1_01S15114	KABA1_01	1595247	1595247	1596914	-	556	0	1		KABA2_01S15092	KABA2_01	1597053	1597053	1598720	-	556	0	1		1	556	100	100	0	2907	1668	100	100	0	8340
KABA1_01S15136	KABA1_01	1599223	1599223	1599885	-	221	0	1		KABA2_01S15114	KABA2_01	1601029	1601029	1601691	-	221	0	1		1	221	100	100	0	1111	663	100	100	0	3315
KABA1_01S15158	KABA1_01	1600259	1600259	1601065	-	269	0	1		KABA2_01S15136	KABA2_01	1602065	1602065	1602871	-	269	0	1		1	269	100	100	0	1417	807	100	100	0	4035
KABA1_01S15180	KABA1_01	1601532	1601532	1604798	-	1089	0	1		KABA2_01S15158	KABA2_01	1603338	1603338	1606604	-	1089	0	1		1	1089	100	100	0	5656	3267	100	100	0	16335
KABA1_01S15202	KABA1_01	1606240	1606240	1608354	+	705	0	1		KABA2_01S15180	KABA2_01	1608046	1608046	1610160	+	705	0	1		1	705	100	100	0	3690	2115	100	100	0	10575
KABA1_01S15224	KABA1_01	1608798	1608798	1613171	+	1458	0	1		KABA2_01S15202	KABA2_01	1610604	1610604	1614977	+	1458	0	1		1	1458	100	100	0	7566	4374	100	100	0	21870
KABA1_01S15246	KABA1_01	1613781	1613781	1616222	+	814	0	1		KABA2_01S15224	KABA2_01	1615587	1615587	1618028	+	814	0	1		1	814	100	100	0	4153	2442	100	100	0	12210
KABA1_01S15268	KABA1_01	1616941	1616941	1617645	+	235	0	1		KABA2_01S15246	KABA2_01	1618747	1618747	1619451	+	235	0	1		1	235	100	100	0	1200	705	100	100	0	3525
KABA1_01S15290	KABA1_01	1617813	1617813	1618571	-	253	0	1		KABA2_01S15268	KABA2_01	1619619	1619619	1620377	-	253	0	1		1	253	100	100	0	1333	759	100	100	0	3795
KABA1_01S15312	KABA1_01	1619185	1619185	1619571	+	129	0	1		KABA2_01S15290	KABA2_01	1620991	1620991	1621377	+	129	0	1		1	129	100	100	0	654	387	100	100	0	1935
KABA1_01S15334	KABA1_01	1619876	1619876	1620808	-	311	0	1		KABA2_01S15312	KABA2_01	1621682	1621682	1622614	-	311	0	1		1	311	100	100	0	1622	933	100	100	0	4665
KABA1_01S15356	KABA1_01	1621396	1621396	1621959	-	188	0	1		KABA2_01S15334	KABA2_01	1623202	1623202	1623765	-	188	0	1		1	188	100	100	0	924	564	100	100	0	2820
KABA1_01S15378	KABA1_01	1622605	1622605	1624461	-	619	0	1		KABA2_01S15356	KABA2_01	1624411	1624411	1626267	-	619	0	1		1	619	100	100	0	3167	1857	100	100	0	9285
KABA1_01S15400	KABA1_01	1625336	1625336	1625749	-	138	0	1		KABA2_01S15378	KABA2_01	1627142	1627142	1627555	-	138	0	1		1	138	100	100	0	686	414	100	100	0	2070
KABA1_01S15422	KABA1_01	1626252	1626252	1627820	+	523	0	1		KABA2_01S15400	KABA2_01	1628058	1628058	1629626	+	523	0	1		1	523	100	100	0	2702	1569	100	100	0	7845
KABA1_01S15444	KABA1_01	1628379	1628379	1632149	+	1257	0	1		KABA2_01S15422	KABA2_01	1630185	1630185	1633955	+	1257	0	1		1	1257	100	100	0	6507	3771	100	100	0	18855
KABA1_01S15466	KABA1_01	1632958	1632958	1633536	+	193	0	1		KABA2_01S15444	KABA2_01	1634764	1634764	1635342	+	193	0	1		1	193	100	100	0	1008	579	100	100	0	2895
KABA1_01S15488	KABA1_01	1634334	1634334	1638623	+	1430	0	1		KABA2_01S15466	KABA2_01	1636140	1636140	1640429	+	1430	0	1		1	1430	100	100	0	7429	4290	100	100	0	21450
KABA1_01S15510	KABA1_01	1638988	1638988	1640541	+	518	0	1		KABA2_01S15488	KABA2_01	1640794	1640794	1642347	+	518	0	1		1	518	100	100	0	2631	1554	100	100	0	7770
KABA1_01S15532	KABA1_01	1640971	1640971	1642995	+	675	0	1		KABA2_01S15510	KABA2_01	1642777	1642777	1644801	+	675	0	1		1	675	100	100	0	3370	2025	100	100	0	10125
KABA1_01S15554	KABA1_01	1643183	1643183	1645045	-	621	0	1		KABA2_01S15532	KABA2_01	1644989	1644989	1646851	-	621	0	1		1	621	100	100	0	3155	1863	100	100	0	9315
KABA1_01S15576	KABA1_01	1645989	1645989	1646729	+	247	0	1		KABA2_01S15554	KABA2_01	1647795	1647795	1648535	+	247	0	1		1	247	100	100	0	1231	741	100	100	0	3705
KABA1_01S15598	KABA1_01	1646872	1646872	1647435	-	188	0	1		KABA2_01S15576	KABA2_01	1648678	1648678	1649241	-	188	0	1		1	188	100	100	0	956	564	100	100	0	2820
KABA1_01S15620	KABA1_01	1647899	1647899	1649539	+	547	0	1		KABA2_01S15598	KABA2_01	1649705	1649705	1651345	+	547	0	1		1	547	100	100	0	2955	1641	100	100	0	8205
KABA1_01S15642	KABA1_01	1649897	1649897	1651336	+	480	0	1		KABA2_01S15620	KABA2_01	1651703	1651703	1653142	+	480	0	1		1	480	100	100	0	2538	1440	100	100	0	7200
KABA1_01S15664	KABA1_01	1652197	1652197	1653840	-	548	0	1		KABA2_01S15642	KABA2_01	1654003	1654003	1655646	-	548	0	1		1	548	100	100	0	2838	1644	100	100	0	8220
KABA1_01S15686	KABA1_01	1657058	1657058	1658218	+	387	0	1		KABA2_01S15664	KABA2_01	1658864	1658864	1660024	+	387	0	1		1	387	100	100	0	2043	1161	100	100	0	5805
KABA1_01S15752	KABA1_01	1662206	1662206	1663174	-	323	0	1		KABA2_01S15730	KABA2_01	1664022	1664022	1664990	-	323	0	1		1	323	100	100	0	1693	969	100	100	0	4845
KABA1_01S15818	KABA1_01	1672473	1672473	1678823	+	2117	0	1		KABA2_01S15796	KABA2_01	1674404	1674404	1680754	+	2117	0	1		1	2117	100	100	0	10823	6351	100	100	0	31755
KABA1_01S15840	KABA1_01	1678981	1678981	1679604	-	208	0	1		KABA2_01S15818	KABA2_01	1680912	1680912	1681535	-	208	0	1		1	208	100	100	0	1095	624	100	100	0	3120
KABA1_01S15862	KABA1_01	1680119	1680119	1680475	+	119	0	1		KABA2_01S15840	KABA2_01	1682050	1682050	1682406	+	119	0	1		1	119	100	100	0	626	357	100	100	0	1785
KABA1_01S15906	KABA1_01	1683644	1683644	1684270	-	209	0	1		KABA2_01S15884	KABA2_01	1685575	1685575	1686201	-	209	0	1		1	209	100	100	0	1077	627	100	100	0	3135
KABA1_01S15928	KABA1_01	1685115	1685115	1686119	+	335	0	1		KABA2_01S15906	KABA2_01	1687046	1687046	1688050	+	335	0	1		1	335	100	100	0	1724	1005	100	100	0	5025
KABA1_01S15950	KABA1_01	1686271	1686271	1687338	-	329	0	2	81	KABA2_01S15928	KABA2_01	1688202	1688202	1689269	-	329	0	2	81	1	329	100	100	0	1733	987	100	100	0	4935
KABA1_01S15972	KABA1_01	1687666	1687666	1688286	+	207	0	1		KABA2_01S15950	KABA2_01	1689597	1689597	1690217	+	207	0	1		1	207	100	100	0	1063	621	100	100	0	3105
KABA1_01S15994	KABA1_01	1688501	1688501	1689727	-	409	0	1		KABA2_01S15972	KABA2_01	1690432	1690432	1691658	-	409	0	1		1	409	100	100	0	2132	1227	100	100	0	6135
KABA1_01S16016	KABA1_01	1690667	1690667	1694725	-	1353	0	1		KABA2_01S15994	KABA2_01	1692598	1692598	1696656	-	1353	0	1		1	1353	100	100	0	7143	4059	100	100	0	20295
KABA1_01S16082	KABA1_01	1698990	1698990	1700078	+	363	0	1		KABA2_01S16016	KABA2_01	1700872	1700872	1701960	+	363	0	1		1	363	100	100	0	1867	1089	100	100	0	5445
KABA1_01S16104	KABA1_01	1700677	1700677	1701438	+	254	0	1		KABA2_01S16038	KABA2_01	1702559	1702559	1703320	+	254	0	1		1	254	100	100	0	1365	762	100	100	0	3810
KABA1_01S16126	KABA1_01	1701983	1701983	1704226	+	748	0	1		KABA2_01S16060	KABA2_01	1703865	1703865	1706108	+	748	0	1		1	748	100	100	0	3913	2244	100	100	0	11220
KABA1_01S16148	KABA1_01	1704451	1704451	1706388	-	646	0	1		KABA2_01S16082	KABA2_01	1706333	1706333	1708270	-	646	0	1		1	646	100	100	0	3347	1938	100	100	0	9690
KABA1_01S16170	KABA1_01	1706770	1706770	1708161	+	464	0	1		KABA2_01S16104	KABA2_01	1708652	1708652	1710043	+	464	0	1		1	464	100	100	0	2407	1392	100	100	0	6960
KABA1_01S16192	KABA1_01	1708307	1708307	1709287	-	327	0	1		KABA2_01S16126	KABA2_01	1710189	1710189	1711169	-	327	0	1		1	327	100	100	0	1745	981	100	100	0	4905
KABA1_01S16214	KABA1_01	1709954	1709954	1711195	+	414	0	1		KABA2_01S16148	KABA2_01	1711836	1711836	1713077	+	414	0	1		1	414	100	100	0	2182	1242	100	100	0	6210
KABA1_01S16236	KABA1_01	1712053	1712053	1713777	-	575	0	1		KABA2_01S16170	KABA2_01	1713935	1713935	1715659	-	575	0	1		1	575	100	100	0	2959	1725	100	100	0	8625
KABA1_01S16258	KABA1_01	1716180	1716180	1716833	+	218	0	1		KABA2_01S16192	KABA2_01	1718062	1718062	1718715	+	218	0	1		1	218	100	100	0	1099	654	100	100	0	3270
KABA1_01S16280	KABA1_01	1717059	1717059	1720211	-	1051	0	1		KABA2_01S16214	KABA2_01	1718941	1718941	1722093	-	1051	0	1		1	1051	100	100	0	5298	3153	100	100	0	15765
KABA1_01S16302	KABA1_01	1722075	1722075	1724612	+	846	0	1		KABA2_01S16236	KABA2_01	1723957	1723957	1726494	+	846	0	1		1	846	100	100	0	4375	2538	100	100	0	12690
KABA1_01S16324	KABA1_01	1725483	1725483	1726465	+	201	0	2	380	KABA2_01S16258	KABA2_01	1727365	1727365	1728347	+	201	0	2	380	1	201	100	100	0	1008	603	100	100	0	3015
KABA1_01S16346	KABA1_01	1726740	1726740	1726922	-	61	0	1		KABA2_01S16280	KABA2_01	1728622	1728622	1728804	-	61	0	1		1	61	100	100	0	321	183	100	100	0	915
KABA1_01S16368	KABA1_01	1727385	1727385	1728839	-	485	0	1		KABA2_01S16302	KABA2_01	1729267	1729267	1730721	-	485	0	1		1	485	100	100	0	2396	1455	100	100	0	7275
KABA1_01S16390	KABA1_01	1729319	1729319	1730278	-	320	0	1		KABA2_01S16324	KABA2_01	1731201	1731201	1732160	-	320	0	1		1	320	100	100	0	1689	960	100	100	0	4800
KABA1_01S16412	KABA1_01	1730541	1730541	1732325	-	595	0	1		KABA2_01S16346	KABA2_01	1732423	1732423	1734207	-	595	0	1		1	595	100	100	0	3062	1785	100	100	0	8925
KABA1_01S16456	KABA1_01	1736130	1736130	1736993	-	288	0	1		KABA2_01S16390	KABA2_01	1738012	1738012	1738875	-	288	0	1		1	288	100	100	0	1469	864	100	100	0	4320
KABA1_01S16478	KABA1_01	1737367	1737367	1739217	-	617	0	1		KABA2_01S16412	KABA2_01	1739249	1739249	1741099	-	617	0	1		1	617	100	100	0	3238	1851	100	100	0	9255
KABA1_01S16500	KABA1_01	1740276	1740276	1741226	-	317	0	1		KABA2_01S16434	KABA2_01	1742158	1742158	1743108	-	317	0	1		1	317	100	100	0	1641	951	100	100	0	4755
KABA1_01S16522	KABA1_01	1742122	1742122	1742721	+	200	0	1		KABA2_01S16456	KABA2_01	1744004	1744004	1744603	+	200	0	1		1	200	100	100	0	985	600	100	100	0	3000
KABA1_01S16566	KABA1_01	1745040	1745040	1745405	+	122	0	1		KABA2_01S16500	KABA2_01	1746922	1746922	1747287	+	122	0	1		1	122	100	100	0	613	366	100	100	0	1830
KABA1_01S16588	KABA1_01	1745661	1745661	1748480	-	940	0	1		KABA2_01S16522	KABA2_01	1747543	1747543	1750362	-	940	0	1		1	940	100	100	0	4855	2820	100	100	0	14100
KABA1_01S16610	KABA1_01	1749713	1749713	1750951	+	413	0	1		KABA2_01S16544	KABA2_01	1751595	1751595	1752833	+	413	0	1		1	413	100	100	0	2159	1239	100	100	0	6195
KABA1_01S16632	KABA1_01	1751420	1751420	1753096	-	559	0	1		KABA2_01S16566	KABA2_01	1753302	1753302	1754978	-	559	0	1		1	559	100	100	0	2876	1677	100	100	0	8385
KABA1_01S16654	KABA1_01	1753911	1753911	1755011	+	367	0	1		KABA2_01S16588	KABA2_01	1755793	1755793	1756893	+	367	0	1		1	367	100	100	0	1868	1101	100	100	0	5505
KABA1_01S16676	KABA1_01	1755515	1755515	1755805	-	97	0	1		KABA2_01S16610	KABA2_01	1757397	1757397	1757687	-	97	0	1		1	97	100	100	0	469	291	100	100	0	1455
KABA1_01S16698	KABA1_01	1756052	1756052	1759591	-	1180	0	1		KABA2_01S16632	KABA2_01	1757934	1757934	1761473	-	1180	0	1		1	1180	100	100	0	6085	3540	100	100	0	17700
KABA1_01S16720	KABA1_01	1760412	1760412	1761251	-	280	0	1		KABA2_01S16654	KABA2_01	1762294	1762294	1763133	-	280	0	1		1	280	100	100	0	1403	840	100	100	0	4200
KABA1_01S16764	KABA1_01	1768176	1768176	1769567	+	464	0	1		KABA2_01S16698	KABA2_01	1769916	1769916	1771307	+	464	0	1		1	464	100	100	0	2470	1392	100	100	0	6960
KABA1_01S16786	KABA1_01	1769733	1769733	1772066	-	778	0	1		KABA2_01S16720	KABA2_01	1771473	1771473	1773806	-	778	0	1		1	778	100	100	0	4015	2334	100	100	0	11670
KABA1_01S16852	KABA1_01	1777887	1777887	1779233	+	449	0	1		KABA2_01S16786	KABA2_01	1779627	1779627	1780973	+	449	0	1		1	449	100	100	0	2359	1347	100	100	0	6735
KABA1_01S16874	KABA1_01	1779549	1779549	1780346	+	266	0	1		KABA2_01S16808	KABA2_01	1781289	1781289	1782086	+	266	0	1		1	266	100	100	0	1372	798	100	100	0	3990
KABA1_01S16918	KABA1_01	1781855	1781855	1783234	-	460	0	1		KABA2_01S16852	KABA2_01	1783595	1783595	1784974	-	460	0	1		1	460	100	100	0	2422	1380	100	100	0	6900
KABA1_01S16940	KABA1_01	1786384	1786384	1786941	+	186	0	1		KABA2_01S16874	KABA2_01	1788124	1788124	1788681	+	186	0	1		1	186	100	100	0	935	558	100	100	0	2790
KABA1_01S16984	KABA1_01	1795149	1795149	1796003	-	285	0	1		KABA2_01S16918	KABA2_01	1796889	1796889	1797743	-	285	0	1		1	285	100	100	0	1490	855	100	100	0	4275
KABA1_01S17006	KABA1_01	1798296	1798296	1800104	+	603	0	1		KABA2_01S16940	KABA2_01	1800020	1800020	1801828	+	603	0	1		1	603	100	100	0	3147	1809	100	100	0	9045
KABA1_01S17028	KABA1_01	1800715	1800715	1803480	+	922	0	1		KABA2_01S16962	KABA2_01	1802439	1802439	1805204	+	922	0	1		1	922	100	100	0	4843	2766	100	100	0	13830
KABA1_01S17050	KABA1_01	1803675	1803675	1804394	-	240	0	1		KABA2_01S16984	KABA2_01	1805399	1805399	1806118	-	240	0	1		1	240	100	100	0	1258	720	100	100	0	3600
KABA1_01S17072	KABA1_01	1805716	1805716	1806828	+	371	0	1		KABA2_01S17006	KABA2_01	1807440	1807440	1808552	+	371	0	1		1	371	100	100	0	1899	1113	100	100	0	5565
KABA1_01S17094	KABA1_01	1807253	1807253	1808848	+	532	0	1		KABA2_01S17028	KABA2_01	1808977	1808977	1810572	+	532	0	1		1	532	100	100	0	2778	1596	100	100	0	7980
KABA1_01S17116	KABA1_01	1810462	1810462	1811391	+	310	0	1		KABA2_01S17050	KABA2_01	1812186	1812186	1813115	+	310	0	1		1	310	100	100	0	1713	930	100	100	0	4650
KABA1_01S17138	KABA1_01	1811758	1811758	1815837	-	1360	0	1		KABA2_01S17072	KABA2_01	1813482	1813482	1817561	-	1360	0	1		1	1360	100	100	0	7014	4080	100	100	0	20400
KABA1_01S17160	KABA1_01	1817403	1817403	1817654	+	84	0	1		KABA2_01S17094	KABA2_01	1819127	1819127	1819378	+	84	0	1		1	84	100	100	0	403	252	100	100	0	1260
KABA1_01S17182	KABA1_01	1817874	1817874	1818851	-	326	0	1		KABA2_01S17116	KABA2_01	1819598	1819598	1820575	-	326	0	1		1	326	100	100	0	1655	978	100	100	0	4890
KABA1_01S17204	KABA1_01	1819177	1819177	1819485	-	103	0	1		KABA2_01S17138	KABA2_01	1820901	1820901	1821209	-	103	0	1		1	103	100	100	0	553	309	100	100	0	1545
KABA1_01S17226	KABA1_01	1819924	1819924	1821711	-	596	0	1		KABA2_01S17160	KABA2_01	1821648	1821648	1823435	-	596	0	1		1	596	100	100	0	3210	1788	100	100	0	8940
KABA1_01S17248	KABA1_01	1823973	1823973	1824913	+	131	0	2	548	KABA2_01S17182	KABA2_01	1825697	1825697	1826637	+	131	0	2	548	1	131	100	100	0	663	393	100	100	0	1965
KABA1_01S17270	KABA1_01	1825178	1825178	1828354	-	1059	0	1		KABA2_01S17204	KABA2_01	1826900	1826900	1830076	-	1059	0	1		1	1059	100	100	0	5552	3177	100	100	0	15885
KABA1_01S17292	KABA1_01	1831287	1831287	1833380	-	698	0	1		KABA2_01S17226	KABA2_01	1833009	1833009	1835102	-	698	0	1		1	698	100	100	0	3615	2094	100	100	0	10470
KABA1_01S17314	KABA1_01	1833958	1833958	1834579	-	177	0	2	91	KABA2_01S17248	KABA2_01	1835680	1835680	1836301	-	177	0	2	91	1	177	100	100	0	929	531	100	100	0	2655
KABA1_01S17358	KABA1_01	1840635	1840635	1843346	-	904	0	1		KABA2_01S17292	KABA2_01	1842360	1842360	1845071	-	904	0	1		1	904	100	100	0	4668	2712	100	100	0	13560
KABA1_01S17380	KABA1_01	1845746	1845746	1846750	+	335	0	1		KABA2_01S17314	KABA2_01	1847471	1847471	1848475	+	335	0	1		1	335	100	100	0	1793	1005	100	100	0	5025
KABA1_01S17402	KABA1_01	1848351	1848351	1849097	+	249	0	1		KABA2_01S17336	KABA2_01	1850076	1850076	1850822	+	249	0	1		1	249	100	100	0	1290	747	100	100	0	3735
KABA1_01S17424	KABA1_01	1849519	1849519	1850316	-	266	0	1		KABA2_01S17358	KABA2_01	1851244	1851244	1852041	-	266	0	1		1	266	100	100	0	1348	798	100	100	0	3990
KABA1_01S17446	KABA1_01	1851181	1851181	1852053	+	291	0	1		KABA2_01S17380	KABA2_01	1852906	1852906	1853778	+	291	0	1		1	291	100	100	0	1472	873	100	100	0	4365
KABA1_01S17468	KABA1_01	1852652	1852652	1853092	+	147	0	1		KABA2_01S17402	KABA2_01	1854377	1854377	1854817	+	147	0	1		1	147	100	100	0	757	441	100	100	0	2205
KABA1_01S17556	KABA1_01	1864220	1864220	1865305	+	362	0	1		KABA2_13S00110	KABA2_13	11826816	2277	3362	+	362	0	1		1	362	100	100	0	1859	1086	100	100	0	5430
KABA1_01S17578	KABA1_01	1865710	1865710	1868025	-	772	0	1		KABA2_13S00132	KABA2_13	11828306	3767	6082	-	772	0	1		1	772	100	100	0	3963	2316	100	100	0	11580
KABA1_01S17600	KABA1_01	1869027	1869027	1869995	-	323	0	1		KABA2_13S00154	KABA2_13	11831623	7084	8052	-	323	0	1		1	323	100	100	0	1711	969	100	100	0	4845
KABA1_01S17622	KABA1_01	1870312	1870312	1877241	-	2310	0	1		KABA2_13S00176	KABA2_13	11832908	8369	15298	-	2310	0	1		1	2310	100	100	0	11408	6930	100	100	0	34650
KABA1_01S17644	KABA1_01	1878275	1878275	1878979	+	235	0	1		KABA2_13S00198	KABA2_13	11840871	16332	17036	+	235	0	1		1	235	100	100	0	1194	705	100	100	0	3525
KABA1_01S17688	KABA1_01	1880592	1880592	1882391	+	600	0	1		KABA2_13S00242	KABA2_13	11843188	18649	20448	+	600	0	1		1	600	100	100	0	3015	1800	100	100	0	9000
KABA1_01S17710	KABA1_01	1882598	1882598	1883071	-	158	0	1		KABA2_13S00264	KABA2_13	11845194	20655	21128	-	158	0	1		1	158	100	100	0	867	474	100	100	0	2370
KABA1_01S17732	KABA1_01	1883399	1883399	1884367	+	323	0	1		KABA2_13S00286	KABA2_13	11845995	21456	22424	+	323	0	1		1	323	100	100	0	1650	969	100	100	0	4845
KABA1_01S17754	KABA1_01	1884527	1884527	1885804	-	426	0	1		KABA2_13S00308	KABA2_13	11847123	22584	23861	-	426	0	1		1	426	100	100	0	2170	1278	100	100	0	6390
KABA1_01S17776	KABA1_01	1887193	1887193	1887378	+	62	0	1		KABA2_13S00330	KABA2_13	11849789	25250	25435	+	62	0	1		1	62	100	100	0	326	186	100	100	0	930
KABA1_01S17798	KABA1_01	1888349	1888349	1888882	+	178	0	1		KABA2_13S00352	KABA2_13	11850945	26406	26939	+	178	0	1		1	178	100	100	0	900	534	100	100	0	2670
KABA1_01S17820	KABA1_01	1889326	1889326	1889850	+	175	0	1		KABA2_13S00374	KABA2_13	11851911	27372	27896	+	175	0	1		1	175	100	100	0	858	525	100	100	0	2625
KABA1_01S17886	KABA1_01	1896375	1896375	1897337	-	114	0	2	621	KABA2_13S00440	KABA2_13	11858966	34427	35390	-	114	0	2	622	1	114	100	100	0	570	342	100	100	0	1710
KABA1_01S17952	KABA1_01	1903264	1903264	1904559	-	432	0	1		KABA2_13S00506	KABA2_13	11865858	41319	42614	-	432	0	1		1	432	100	100	0	2209	1296	100	100	0	6480
KABA1_01S17974	KABA1_01	1905251	1905251	1906165	-	305	0	1		KABA2_13S00528	KABA2_13	11867845	43306	44220	-	305	0	1		1	305	100	100	0	1608	915	100	100	0	4575
KABA1_01S18040	KABA1_01	1913036	1913036	1913602	+	189	0	1		KABA2_13S00594	KABA2_13	11875599	51060	51626	+	189	0	1		1	189	100	100	0	991	567	99.8	99.8	0	2826
KABA1_01S18106	KABA1_01	1921549	1921549	1922742	-	398	0	1		KABA2_13S00660	KABA2_13	11884126	59587	60780	-	398	0	1		1	398	100	100	0	2023	1194	99.9	99.9	0	5961
KABA1_01S18172	KABA1_01	1926389	1926389	1927102	-	238	0	1		KABA2_13S00726	KABA2_13	11888965	64426	65139	-	238	0	1		1	238	100	100	0	1291	714	99.7	99.7	0	3552
KABA1_01S18216	KABA1_01	1930435	1930435	1930806	+	124	0	1		KABA2_13S00770	KABA2_13	11893011	68472	68843	+	124	0	1		1	124	100	100	0	613	372	100	100	0	1860
KABA1_01S18304	KABA1_01	1935701	1935701	1936303	+	201	0	1		KABA2_13S00858	KABA2_13	11898282	73743	74345	+	201	0	1		1	201	100	100	0	1018	603	100	100	0	3015
KABA1_01S18326	KABA1_01	1937770	1937770	1939554	+	595	0	1		KABA2_13S00880	KABA2_13	11900345	75806	77590	+	595	0	1		1	595	100	100	0	3099	1785	99.9	99.9	0	8916
KABA1_01S18348	KABA1_01	1939946	1939946	1940452	-	169	0	1		KABA2_13S00902	KABA2_13	11902523	77984	78490	-	169	0	1		1	169	100	100	0	855	507	100	100	0	2535
KABA1_01S18370	KABA1_01	1942324	1942324	1944309	+	525	0	2	411	KABA2_13S00924	KABA2_13	11904898	80359	82342	+	525	0	2	409	1	525	100	100	0	2671	1575	99.6	99.6	0	7812
KABA1_01S18414	KABA1_01	1947225	1947225	1947533	-	103	0	1		KABA2_13S00968	KABA2_13	11909800	85261	85569	-	103	0	1		1	103	100	100	0	522	309	100	100	0	1545
KABA1_01S18436	KABA1_01	1948304	1948304	1948492	-	63	0	1		KABA2_13S00990	KABA2_13	11910891	86352	86540	-	63	0	1		1	63	100	100	0	320	189	99.5	99.5	0	936
KABA1_01S18480	KABA1_01	1955152	1955152	1956282	-	377	0	1		KABA2_13S01034	KABA2_13	11917759	93220	94350	-	377	0	1		1	377	100	100	0	1969	1131	99.8	99.8	0	5637
KABA1_01S18656	KABA1_01	1971060	1971060	1972721	-	554	0	1		KABA2_13S01210	KABA2_13	11933669	109130	110791	-	554	0	1		1	554	100	100	0	2867	1662	99.9	99.9	0	8301
KABA1_01S18744	KABA1_01	1983385	1983385	1984446	+	178	0	2	528	KABA2_13S01298	KABA2_13	11945991	121452	122513	+	178	0	2	528	1	178	100	100	0	881	534	99.8	99.8	0	2661
KABA1_01S18810	KABA1_01	1993048	1993048	1993533	-	162	0	1		KABA2_13S01364	KABA2_13	11955661	131122	131607	-	162	0	1		1	162	100	100	0	867	486	99.8	99.8	0	2421
KABA1_01S18920	KABA1_01	2005427	2005427	2007808	-	794	0	1		KABA2_13S01474	KABA2_13	11968015	143476	145857	-	794	0	1		1	794	100	100	0	4074	2382	100	100	0	11910
KABA1_01S18942	KABA1_01	2009215	2009215	2011332	+	706	0	1		KABA2_13S01496	KABA2_13	11971803	147264	149381	+	706	0	1		1	706	100	100	0	3714	2118	100	100	0	10590
KABA1_01S18986	KABA1_01	2014764	2014764	2016566	+	601	0	1		KABA2_13S01540	KABA2_13	11977352	152813	154615	+	601	0	1		1	601	100	100	0	3162	1803	100	100	0	9015
KABA1_01S19008	KABA1_01	2016761	2016761	2017321	-	187	0	1		KABA2_13S01562	KABA2_13	11979349	154810	155370	-	187	0	1		1	187	100	100	0	935	561	100	100	0	2805
KABA1_01S19030	KABA1_01	2017724	2017724	2018869	-	382	0	1		KABA2_13S01584	KABA2_13	11980312	155773	156918	-	382	0	1		1	382	100	100	0	2017	1146	100	100	0	5730
KABA1_01S19052	KABA1_01	2019637	2019637	2020815	-	393	0	1		KABA2_13S01606	KABA2_13	11982225	157686	158864	-	393	0	1		1	393	100	100	0	2103	1179	100	100	0	5895
KABA1_01S19074	KABA1_01	2021658	2021658	2023028	-	457	0	1		KABA2_13S01628	KABA2_13	11984246	159707	161077	-	457	0	1		1	457	100	100	0	2361	1371	100	100	0	6855
KABA1_01S19118	KABA1_01	2029056	2029056	2029955	+	300	0	1		KABA2_13S01672	KABA2_13	11991644	167105	168004	+	300	0	1		1	300	100	100	0	1567	900	100	100	0	4500
KABA1_01S19140	KABA1_01	2030976	2030976	2032850	-	625	0	1		KABA2_13S01694	KABA2_13	11993564	169025	170899	-	625	0	1		1	625	100	100	0	3339	1875	100	100	0	9375
KABA1_01S19162	KABA1_01	2034913	2034913	2036112	+	400	0	1		KABA2_13S01716	KABA2_13	11997501	172962	174161	+	400	0	1		1	400	100	100	0	2058	1200	100	100	0	6000
KABA1_01S19184	KABA1_01	2036323	2036323	2039547	-	1075	0	1		KABA2_13S01738	KABA2_13	11998911	174372	177596	-	1075	0	1		1	1075	100	100	0	5300	3225	100	100	0	16125
KABA1_01S19228	KABA1_01	2044480	2044480	2045598	-	373	0	1		KABA2_13S01782	KABA2_13	12007068	182529	183647	-	373	0	1		1	373	100	100	0	1874	1119	100	100	0	5595
KABA1_01S19250	KABA1_01	2046410	2046410	2047195	-	262	0	1		KABA2_13S01804	KABA2_13	12008998	184459	185244	-	262	0	1		1	262	100	100	0	1364	786	100	100	0	3930
KABA1_01S19272	KABA1_01	2047602	2047602	2049767	-	722	0	1		KABA2_13S01826	KABA2_13	12010190	185651	187816	-	722	0	1		1	722	100	100	0	3753	2166	100	100	0	10830
KABA1_01S19294	KABA1_01	2050544	2050544	2052004	+	487	0	1		KABA2_13S01848	KABA2_13	12013132	188593	190053	+	487	0	1		1	487	100	100	0	2555	1461	100	100	0	7305
KABA1_01S19316	KABA1_01	2052360	2052360	2053865	-	502	0	1		KABA2_13S01870	KABA2_13	12014948	190409	191914	-	502	0	1		1	502	100	100	0	2545	1506	100	100	0	7530
KABA1_01S19338	KABA1_01	2054247	2054247	2054732	-	162	0	1		KABA2_13S01892	KABA2_13	12016835	192296	192781	-	162	0	1		1	162	100	100	0	824	486	100	100	0	2430
KABA1_01S19360	KABA1_01	2055124	2055124	2055534	-	137	0	1		KABA2_13S01914	KABA2_13	12017712	193173	193583	-	137	0	1		1	137	100	100	0	666	411	100	100	0	2055
KABA1_01S19382	KABA1_01	2056540	2056540	2056851	+	104	0	1		KABA2_13S01936	KABA2_13	12019128	194589	194900	+	104	0	1		1	104	100	100	0	519	312	100	100	0	1560
KABA1_01S19404	KABA1_01	2057041	2057041	2058621	-	527	0	1		KABA2_13S01958	KABA2_13	12019629	195090	196670	-	527	0	1		1	527	100	100	0	2883	1581	100	100	0	7905
KABA1_01S19426	KABA1_01	2059064	2059064	2060095	-	344	0	1		KABA2_13S01980	KABA2_13	12021652	197113	198144	-	344	0	1		1	344	100	100	0	1786	1032	100	100	0	5160
KABA1_01S19448	KABA1_01	2061484	2061484	2062917	+	478	0	1		KABA2_13S02002	KABA2_13	12024072	199533	200966	+	478	0	1		1	478	100	100	0	2524	1434	100	100	0	7170
KABA1_01S19470	KABA1_01	2063813	2063813	2065999	+	729	0	1		KABA2_13S02024	KABA2_13	12026401	201862	204048	+	729	0	1		1	729	100	100	0	3813	2187	100	100	0	10935
KABA1_01S19492	KABA1_01	2066146	2066146	2066532	-	129	0	1		KABA2_13S02046	KABA2_13	12028734	204195	204581	-	129	0	1		1	129	100	100	0	659	387	100	100	0	1935
KABA1_01S19514	KABA1_01	2066996	2066996	2067514	+	173	0	1		KABA2_13S02068	KABA2_13	12029584	205045	205563	+	173	0	1		1	173	100	100	0	892	519	100	100	0	2595
KABA1_01S19536	KABA1_01	2067659	2067659	2068615	-	319	0	1		KABA2_13S02090	KABA2_13	12030247	205708	206664	-	319	0	1		1	319	100	100	0	1617	957	100	100	0	4785
KABA1_01S19558	KABA1_01	2069472	2069472	2072465	+	998	0	1		KABA2_13S02112	KABA2_13	12032060	207521	210514	+	998	0	1		1	998	100	100	0	5284	2994	100	100	0	14970
KABA1_01S19580	KABA1_01	2072902	2072902	2075148	+	749	0	1		KABA2_13S02134	KABA2_13	12035490	210951	213197	+	749	0	1		1	749	100	100	0	3816	2247	100	100	0	11235
KABA1_01S19602	KABA1_01	2075282	2075282	2076397	-	372	0	1		KABA2_13S02156	KABA2_13	12037870	213331	214446	-	372	0	1		1	372	100	100	0	1955	1116	100	100	0	5580
KABA1_01S19624	KABA1_01	2077008	2077008	2077922	+	305	0	1		KABA2_13S02178	KABA2_13	12039596	215057	215971	+	305	0	1		1	305	100	100	0	1576	915	100	100	0	4575
KABA1_01S19646	KABA1_01	2078103	2078103	2080139	-	679	0	1		KABA2_13S02200	KABA2_13	12040691	216152	218188	-	679	0	1		1	679	100	100	0	3443	2037	100	100	0	10185
KABA1_01S19668	KABA1_01	2080687	2080687	2084994	+	1436	0	1		KABA2_13S02222	KABA2_13	12043275	218736	223043	+	1436	0	1		1	1436	100	100	0	7383	4308	100	100	0	21540
KABA1_01S19690	KABA1_01	2085144	2085144	2085569	-	142	0	1		KABA2_13S02244	KABA2_13	12047732	223193	223618	-	142	0	1		1	142	100	100	0	707	426	100	100	0	2130
KABA1_01S19712	KABA1_01	2087389	2087389	2089212	-	608	0	1		KABA2_13S02266	KABA2_13	12049977	225438	227261	-	608	0	1		1	608	100	100	0	3140	1824	100	100	0	9120
KABA1_01S19734	KABA1_01	2089874	2089874	2090800	+	309	0	1		KABA2_13S02288	KABA2_13	12052462	227923	228849	+	309	0	1		1	309	100	100	0	1610	927	100	100	0	4635
KABA1_01S19756	KABA1_01	2091554	2091554	2092633	+	360	0	1		KABA2_13S02310	KABA2_13	12054142	229603	230682	+	360	0	1		1	360	100	100	0	1883	1080	100	100	0	5400
KABA1_01S19778	KABA1_01	2092877	2092877	2094652	-	592	0	1		KABA2_13S02332	KABA2_13	12055465	230926	232701	-	592	0	1		1	592	100	100	0	3117	1776	100	100	0	8880
KABA1_01S19800	KABA1_01	2095234	2095234	2096433	+	400	0	1		KABA2_13S02354	KABA2_13	12057822	233283	234482	+	400	0	1		1	400	100	100	0	2074	1200	100	100	0	6000
KABA1_01S19822	KABA1_01	2096534	2096534	2097718	-	395	0	1		KABA2_13S02376	KABA2_13	12059122	234583	235767	-	395	0	1		1	395	100	100	0	2065	1185	100	100	0	5925
KABA1_01S19844	KABA1_01	2098284	2098284	2099903	+	540	0	1		KABA2_13S02398	KABA2_13	12060872	236333	237952	+	540	0	1		1	540	100	100	0	2827	1620	100	100	0	8100
KABA1_01S19866	KABA1_01	2100048	2100048	2101493	-	482	0	1		KABA2_13S02420	KABA2_13	12062636	238097	239542	-	482	0	1		1	482	100	100	0	2511	1446	100	100	0	7230
KABA1_01S19888	KABA1_01	2101957	2101957	2105283	+	1109	0	1		KABA2_13S02442	KABA2_13	12064545	240006	243332	+	1109	0	1		1	1109	100	100	0	5755	3327	100	100	0	16635
KABA1_01S19910	KABA1_01	2105556	2105556	2107118	-	521	0	1		KABA2_13S02464	KABA2_13	12068144	243605	245167	-	521	0	1		1	521	100	100	0	2695	1563	100	100	0	7815
KABA1_01S19932	KABA1_01	2107860	2107860	2108918	-	353	0	1		KABA2_13S02486	KABA2_13	12070448	245909	246967	-	353	0	1		1	353	100	100	0	1831	1059	100	100	0	5295
KABA1_01S19954	KABA1_01	2109330	2109330	2110406	+	359	0	1		KABA2_13S02508	KABA2_13	12071918	247379	248455	+	359	0	1		1	359	100	100	0	1827	1077	100	100	0	5385
KABA1_01S19976	KABA1_01	2110525	2110525	2111064	-	180	0	1		KABA2_13S02530	KABA2_13	12073113	248574	249113	-	180	0	1		1	180	100	100	0	958	540	100	100	0	2700
KABA1_01S19998	KABA1_01	2111404	2111404	2112669	-	422	0	1		KABA2_13S02552	KABA2_13	12073992	249453	250718	-	422	0	1		1	422	100	100	0	2134	1266	100	100	0	6330
KABA1_01S20020	KABA1_01	2113782	2113782	2116382	+	867	0	1		KABA2_13S02574	KABA2_13	12076370	251831	254431	+	867	0	1		1	867	100	100	0	4593	2601	100	100	0	13005
KABA1_01S20042	KABA1_01	2116963	2116963	2119524	+	854	0	1		KABA2_13S02596	KABA2_13	12079551	255012	257573	+	854	0	1		1	854	100	100	0	4484	2562	100	100	0	12810
KABA1_01S20064	KABA1_01	2119923	2119923	2120363	+	147	0	1		KABA2_13S02618	KABA2_13	12082511	257972	258412	+	147	0	1		1	147	100	100	0	747	441	100	100	0	2205
KABA1_01S20086	KABA1_01	2120542	2120542	2121879	-	446	0	1		KABA2_13S02640	KABA2_13	12083130	258591	259928	-	446	0	1		1	446	100	100	0	2283	1338	100	100	0	6690
KABA1_01S20108	KABA1_01	2122178	2122178	2123425	-	416	0	1		KABA2_13S02662	KABA2_13	12084766	260227	261474	-	416	0	1		1	416	100	100	0	2205	1248	100	100	0	6240
KABA1_01S20130	KABA1_01	2124305	2124305	2125444	+	380	0	1		KABA2_13S02684	KABA2_13	12086893	262354	263493	+	380	0	1		1	380	100	100	0	1987	1140	100	100	0	5700
KABA1_01S20152	KABA1_01	2125548	2125548	2126285	-	246	0	1		KABA2_13S02706	KABA2_13	12088136	263597	264334	-	246	0	1		1	246	100	100	0	1275	738	100	100	0	3690
KABA1_01S20174	KABA1_01	2126676	2126676	2127476	+	267	0	1		KABA2_13S02728	KABA2_13	12089264	264725	265525	+	267	0	1		1	267	100	100	0	1410	801	100	100	0	4005
KABA1_01S20196	KABA1_01	2127586	2127586	2128080	-	165	0	1		KABA2_13S02750	KABA2_13	12090174	265635	266129	-	165	0	1		1	165	100	100	0	875	495	100	100	0	2475
KABA1_01S20218	KABA1_01	2129374	2129374	2130195	+	274	0	1		KABA2_13S02772	KABA2_13	12091962	267423	268244	+	274	0	1		1	274	100	100	0	1445	822	100	100	0	4110
KABA1_01S20262	KABA1_01	2132989	2132989	2134323	+	445	0	1		KABA2_13S02816	KABA2_13	12095577	271038	272372	+	445	0	1		1	445	100	100	0	2271	1335	100	100	0	6675
KABA1_01S20284	KABA1_01	2134796	2134796	2135716	-	307	0	1		KABA2_13S02838	KABA2_13	12097384	272845	273765	-	307	0	1		1	307	100	100	0	1521	921	100	100	0	4605
KABA1_01S20306	KABA1_01	2136338	2136338	2137375	-	144	0	2	606	KABA2_13S02860	KABA2_13	12098926	274387	275424	-	144	0	2	606	1	144	100	100	0	719	432	100	100	0	2160
KABA1_01S20328	KABA1_01	2138470	2138470	2139533	+	200	0	2	464	KABA2_13S02882	KABA2_13	12101058	276519	277582	+	200	0	2	464	1	200	100	100	0	1009	600	100	100	0	3000
KABA1_01S20350	KABA1_01	2139943	2139943	2140269	-	109	0	1		KABA2_13S02904	KABA2_13	12102531	277992	278318	-	109	0	1		1	109	100	100	0	523	327	100	100	0	1635
KABA1_01S20372	KABA1_01	2141099	2141099	2143042	-	648	0	1		KABA2_13S02926	KABA2_13	12103687	279148	281091	-	648	0	1		1	648	100	100	0	3376	1944	100	100	0	9720
KABA1_01S20394	KABA1_01	2144194	2144194	2145300	-	369	0	1		KABA2_13S02948	KABA2_13	12106782	282243	283349	-	369	0	1		1	369	100	100	0	1955	1107	100	100	0	5535
KABA1_01S20416	KABA1_01	2146560	2146560	2147447	-	296	0	1		KABA2_13S02970	KABA2_13	12109148	284609	285496	-	296	0	1		1	296	100	100	0	1497	888	100	100	0	4440
KABA1_01S20438	KABA1_01	2148113	2148113	2149156	-	348	0	1		KABA2_13S02992	KABA2_13	12110701	286162	287205	-	348	0	1		1	348	100	100	0	1754	1044	100	100	0	5220
KABA1_01S20460	KABA1_01	2150129	2150129	2150770	+	214	0	1		KABA2_13S03014	KABA2_13	12112717	288178	288819	+	214	0	1		1	214	100	100	0	1110	642	100	100	0	3210
KABA1_01S20482	KABA1_01	2151156	2151156	2154143	+	996	0	1		KABA2_13S03036	KABA2_13	12113744	289205	292192	+	996	0	1		1	996	100	100	0	5151	2988	100	100	0	14940
KABA1_01S20504	KABA1_01	2154765	2154765	2155028	+	88	0	1		KABA2_13S03058	KABA2_13	12117353	292814	293077	+	88	0	1		1	88	100	100	0	499	264	100	100	0	1320
KABA1_01S20526	KABA1_01	2155924	2155924	2157945	+	674	0	1		KABA2_13S03080	KABA2_13	12118512	293973	295994	+	674	0	1		1	674	100	100	0	3438	2022	100	100	0	10110
KABA1_01S20548	KABA1_01	2159644	2159644	2161068	+	475	0	1		KABA2_13S03102	KABA2_13	12122232	297693	299117	+	475	0	1		1	475	100	100	0	2407	1425	100	100	0	7125
KABA1_01S20570	KABA1_01	2161433	2161433	2162887	-	485	0	1		KABA2_13S03124	KABA2_13	12124021	299482	300936	-	485	0	1		1	485	100	100	0	2540	1455	100	100	0	7275
KABA1_01S20592	KABA1_01	2163372	2163372	2167178	-	1269	0	1		KABA2_13S03146	KABA2_13	12125960	301421	305227	-	1269	0	1		1	1269	100	100	0	6539	3807	100	100	0	19035
KABA1_01S20614	KABA1_01	2167866	2167866	2171381	-	1172	0	1		KABA2_13S03168	KABA2_13	12130454	305915	309430	-	1172	0	1		1	1172	100	100	0	6020	3516	100	100	0	17580
KABA1_01S20636	KABA1_01	2171787	2171787	2174330	-	848	0	1		KABA2_13S03190	KABA2_13	12134375	309836	312379	-	848	0	1		1	848	100	100	0	4436	2544	100	100	0	12720
KABA1_01S20658	KABA1_01	2174708	2174708	2176177	-	490	0	1		KABA2_13S03212	KABA2_13	12137296	312757	314226	-	490	0	1		1	490	100	100	0	2482	1470	100	100	0	7350
KABA1_01S20680	KABA1_01	2176887	2176887	2177501	+	205	0	1		KABA2_13S03234	KABA2_13	12139475	314936	315550	+	205	0	1		1	205	100	100	0	1087	615	100	100	0	3075
KABA1_01S20702	KABA1_01	2178437	2178437	2180221	+	595	0	1		KABA2_13S03256	KABA2_13	12141025	316486	318270	+	595	0	1		1	595	100	100	0	3065	1785	100	100	0	8925
KABA1_01S20724	KABA1_01	2181285	2181285	2183345	-	687	0	1		KABA2_13S03278	KABA2_13	12143873	319334	321394	-	687	0	1		1	687	100	100	0	3593	2061	100	100	0	10305
KABA1_01S20746	KABA1_01	2183867	2183867	2185135	+	423	0	1		KABA2_13S03300	KABA2_13	12146455	321916	323184	+	423	0	1		1	423	100	100	0	2176	1269	100	100	0	6345
KABA1_01S20768	KABA1_01	2185673	2185673	2186674	+	334	0	1		KABA2_13S03322	KABA2_13	12148261	323722	324723	+	334	0	1		1	334	100	100	0	1683	1002	100	100	0	5010
KABA1_01S20790	KABA1_01	2186948	2186948	2187679	-	244	0	1		KABA2_13S03344	KABA2_13	12149536	324997	325728	-	244	0	1		1	244	100	100	0	1219	732	100	100	0	3660
KABA1_01S20812	KABA1_01	2188446	2188446	2189009	+	188	0	1		KABA2_13S03366	KABA2_13	12151034	326495	327058	+	188	0	1		1	188	100	100	0	948	564	100	100	0	2820
KABA1_01S20834	KABA1_01	2189508	2189508	2191379	+	624	0	1		KABA2_13S03388	KABA2_13	12152096	327557	329428	+	624	0	1		1	624	100	100	0	3265	1872	100	100	0	9360
KABA1_01S20856	KABA1_01	2191998	2191998	2193608	+	537	0	1		KABA2_13S03410	KABA2_13	12154586	330047	331657	+	537	0	1		1	537	100	100	0	2830	1611	100	100	0	8055
KABA1_01S20878	KABA1_01	2193765	2193765	2193989	-	75	0	1		KABA2_13S03432	KABA2_13	12156353	331814	332038	-	75	0	1		1	75	100	100	0	385	225	100	100	0	1125
KABA1_01S20900	KABA1_01	2194506	2194506	2194901	-	132	0	1		KABA2_13S03454	KABA2_13	12157094	332555	332950	-	132	0	1		1	132	100	100	0	684	396	100	100	0	1980
KABA1_01S20922	KABA1_01	2195348	2195348	2195671	+	108	0	1		KABA2_13S03476	KABA2_13	12157936	333397	333720	+	108	0	1		1	108	100	100	0	547	324	100	100	0	1620
KABA1_01S20966	KABA1_01	2198694	2198694	2201075	-	794	0	1		KABA2_13S03520	KABA2_13	12161282	336743	339124	-	794	0	1		1	794	100	100	0	4130	2382	100	100	0	11910
KABA1_01S20988	KABA1_01	2201470	2201470	2202780	-	437	0	1		KABA2_13S03542	KABA2_13	12164058	339519	340829	-	437	0	1		1	437	100	100	0	2241	1311	100	100	0	6555
KABA1_01S21010	KABA1_01	2203096	2203096	2204379	-	428	0	1		KABA2_13S03564	KABA2_13	12165684	341145	342428	-	428	0	1		1	428	100	100	0	2228	1284	100	100	0	6420
KABA1_01S21032	KABA1_01	2206138	2206138	2206887	-	250	0	1		KABA2_13S03586	KABA2_13	12168726	344187	344936	-	250	0	1		1	250	100	100	0	1272	750	100	100	0	3750
KABA1_01S21054	KABA1_01	2207426	2207426	2211103	-	1226	0	1		KABA2_13S03608	KABA2_13	12170014	345475	349152	-	1226	0	1		1	1226	100	100	0	6352	3678	100	100	0	18390
KABA1_01S21076	KABA1_01	2211596	2211596	2213656	-	687	0	1		KABA2_13S03630	KABA2_13	12174184	349645	351705	-	687	0	1		1	687	100	100	0	3534	2061	100	100	0	10305
KABA1_01S21098	KABA1_01	2214248	2214248	2215120	-	291	0	1		KABA2_13S03652	KABA2_13	12176836	352297	353169	-	291	0	1		1	291	100	100	0	1554	873	100	100	0	4365
KABA1_01S21120	KABA1_01	2216496	2216496	2218205	+	570	0	1		KABA2_13S03674	KABA2_13	12179084	354545	356254	+	570	0	1		1	570	100	100	0	2979	1710	100	100	0	8550
KABA1_01S21142	KABA1_01	2218840	2218840	2220888	+	683	0	1		KABA2_13S03696	KABA2_13	12181428	356889	358937	+	683	0	1		1	683	100	100	0	3577	2049	100	100	0	10245
KABA1_01S21164	KABA1_01	2221615	2221615	2223486	+	624	0	1		KABA2_13S03718	KABA2_13	12184203	359664	361535	+	624	0	1		1	624	100	100	0	3247	1872	100	100	0	9360
KABA1_01S21186	KABA1_01	2224112	2224112	2225824	+	571	0	1		KABA2_13S03740	KABA2_13	12186700	362161	363873	+	571	0	1		1	571	100	100	0	2978	1713	100	100	0	8565
KABA1_01S21208	KABA1_01	2226131	2226131	2226649	-	173	0	1		KABA2_13S03762	KABA2_13	12188719	364180	364698	-	173	0	1		1	173	100	100	0	878	519	100	100	0	2595
KABA1_01S21230	KABA1_01	2227736	2227736	2230534	+	933	0	1		KABA2_13S03784	KABA2_13	12190324	365785	368583	+	933	0	1		1	933	100	100	0	4830	2799	100	100	0	13995
KABA1_01S21252	KABA1_01	2231160	2231160	2232131	+	324	0	1		KABA2_13S03806	KABA2_13	12193748	369209	370180	+	324	0	1		1	324	100	100	0	1643	972	100	100	0	4860
KABA1_01S21274	KABA1_01	2232383	2232383	2233051	-	223	0	1		KABA2_13S03828	KABA2_13	12194971	370432	371100	-	223	0	1		1	223	100	100	0	1132	669	100	100	0	3345
KABA1_01S21318	KABA1_01	2235956	2235956	2236720	+	255	0	1		KABA2_13S03872	KABA2_13	12198545	374006	374770	+	255	0	1		1	255	100	100	0	1340	765	100	100	0	3825
KABA1_01S21340	KABA1_01	2237467	2237467	2239074	-	536	0	1		KABA2_13S03894	KABA2_13	12200056	375517	377124	-	536	0	1		1	536	100	100	0	2814	1608	100	100	0	8040
KABA1_01S21362	KABA1_01	2239757	2239757	2240818	-	354	0	1		KABA2_13S03916	KABA2_13	12202346	377807	378868	-	354	0	1		1	354	100	100	0	1853	1062	100	100	0	5310
KABA1_01S21384	KABA1_01	2241203	2241203	2242156	-	318	0	1		KABA2_13S03938	KABA2_13	12203792	379253	380206	-	318	0	1		1	318	100	100	0	1632	954	100	100	0	4770
KABA1_01S21406	KABA1_01	2242299	2242299	2242751	-	151	0	1		KABA2_13S03960	KABA2_13	12204888	380349	380801	-	151	0	1		1	151	100	100	0	785	453	100	100	0	2265
KABA1_01S21428	KABA1_01	2249150	2249150	2250490	+	447	0	1		KABA2_13S03982	KABA2_13	12211726	387187	388527	+	447	0	1		1	447	100	100	0	2289	1341	100	100	0	6705
KABA1_01S21450	KABA1_01	2251379	2251379	2252602	+	408	0	1		KABA2_13S04004	KABA2_13	12213955	389416	390639	+	408	0	1		1	408	100	100	0	2098	1224	100	100	0	6120
KABA1_01S21472	KABA1_01	2253505	2253505	2254887	+	461	0	1		KABA2_13S04026	KABA2_13	12216081	391542	392924	+	461	0	1		1	461	100	100	0	2428	1383	100	100	0	6915
KABA1_01S21494	KABA1_01	2255076	2255076	2257496	-	807	0	1		KABA2_13S04048	KABA2_13	12217652	393113	395533	-	807	0	1		1	807	100	100	0	4135	2421	100	100	0	12105
KABA1_01S21516	KABA1_01	2258185	2258185	2260392	-	736	0	1		KABA2_13S04070	KABA2_13	12220761	396222	398429	-	736	0	1		1	736	100	100	0	3792	2208	100	100	0	11040
KABA1_01S21538	KABA1_01	2261542	2261542	2263080	-	513	0	1		KABA2_13S04092	KABA2_13	12224118	399579	401117	-	513	0	1		1	513	100	100	0	2678	1539	100	100	0	7695
KABA1_01S21560	KABA1_01	2265804	2265804	2270324	+	1507	0	1		KABA2_13S04114	KABA2_13	12228380	403841	408361	+	1507	0	1		1	1507	100	100	0	7714	4521	100	100	0	22605
KABA1_01S21582	KABA1_01	2270651	2270651	2271409	-	253	0	1		KABA2_13S04136	KABA2_13	12233227	408688	409446	-	253	0	1		1	253	100	100	0	1282	759	100	100	0	3795
KABA1_01S21604	KABA1_01	2271767	2271767	2272873	+	369	0	1		KABA2_13S04158	KABA2_13	12234343	409804	410910	+	369	0	1		1	369	100	100	0	1912	1107	100	100	0	5535
KABA1_01S21626	KABA1_01	2274593	2274593	2274895	+	101	0	1		KABA2_13S04180	KABA2_13	12237169	412630	412932	+	101	0	1		1	101	100	100	0	465	303	100	100	0	1515
KABA1_01S21648	KABA1_01	2276527	2276527	2277339	+	271	0	1		KABA2_13S04202	KABA2_13	12239101	414562	415374	+	271	0	1		1	271	100	100	0	1291	813	99.9	99.9	0	4056
KABA1_01S21670	KABA1_01	2277831	2277831	2278742	+	304	0	1		KABA2_13S04224	KABA2_13	12240385	415846	416757	+	304	0	1		1	304	100	100	0	1543	912	100	100	0	4560
KABA1_01S21692	KABA1_01	2279022	2279022	2279954	+	311	0	1		KABA2_13S04246	KABA2_13	12241576	417037	417969	+	311	0	1		1	311	100	100	0	1671	933	100	100	0	4665
KABA1_01S21714	KABA1_01	2280666	2280666	2281688	+	341	0	1		KABA2_13S04268	KABA2_13	12243220	418681	419703	+	341	0	1		1	341	100	100	0	1781	1023	100	100	0	5115
KABA1_01S21736	KABA1_01	2282036	2282036	2285323	-	1096	0	1		KABA2_13S04290	KABA2_13	12244590	420051	423338	-	1096	0	1		1	1096	100	100	0	5652	3288	100	100	0	16440
KABA1_01S21758	KABA1_01	2286417	2286417	2287085	+	223	0	1		KABA2_13S04312	KABA2_13	12248971	424432	425100	+	223	0	1		1	223	100	100	0	1130	669	100	100	0	3345
KABA1_01S21780	KABA1_01	2287677	2287677	2288054	+	126	0	1		KABA2_13S04334	KABA2_13	12250231	425692	426069	+	126	0	1		1	126	100	100	0	618	378	100	100	0	1890
KABA1_01S21802	KABA1_01	2288337	2288337	2289602	-	422	0	1		KABA2_13S04356	KABA2_13	12250891	426352	427617	-	422	0	1		1	422	100	100	0	2257	1266	100	100	0	6330
KABA1_01S21824	KABA1_01	2290612	2290612	2292477	+	622	0	1		KABA2_13S04378	KABA2_13	12253166	428627	430492	+	622	0	1		1	622	100	100	0	3216	1866	100	100	0	9330
KABA1_01S21846	KABA1_01	2292849	2292849	2293721	-	139	0	2	456	KABA2_13S04400	KABA2_13	12255403	430864	431736	-	139	0	2	456	1	139	100	100	0	687	417	100	100	0	2085
KABA1_01S21868	KABA1_01	2295124	2295124	2295520	+	98	0	2	103	KABA2_13S04422	KABA2_13	12257678	433139	433535	+	98	0	2	103	1	98	100	100	0	495	294	100	100	0	1470
KABA1_01S21890	KABA1_01	2295571	2295571	2296383	-	271	0	1		KABA2_13S04444	KABA2_13	12258125	433586	434398	-	271	0	1		1	271	100	100	0	1399	813	100	100	0	4065
KABA1_01S21912	KABA1_01	2296733	2296733	2298157	-	475	0	1		KABA2_13S04466	KABA2_13	12259287	434748	436172	-	475	0	1		1	475	100	100	0	2448	1425	100	100	0	7125
KABA1_01S21934	KABA1_01	2299005	2299005	2300267	+	421	0	1		KABA2_13S04488	KABA2_13	12261559	437020	438282	+	421	0	1		1	421	100	100	0	2221	1263	100	100	0	6315
KABA1_01S21956	KABA1_01	2300699	2300699	2305099	+	1467	0	1		KABA2_13S04510	KABA2_13	12263253	438714	443114	+	1467	0	1		1	1467	100	100	0	7535	4401	100	100	0	22005
KABA1_01S21978	KABA1_01	2307027	2307027	2307872	+	282	0	1		KABA2_13S04532	KABA2_13	12269581	445042	445887	+	282	0	1		1	282	100	100	0	1477	846	100	100	0	4230
KABA1_01S22022	KABA1_01	2310012	2310012	2311013	+	334	0	1		KABA2_13S04576	KABA2_13	12272470	447931	448932	+	334	0	1		1	334	100	100	0	1742	1002	100	100	0	5010
KABA1_01S22044	KABA1_01	2311452	2311452	2312876	+	475	0	1		KABA2_13S04598	KABA2_13	12273910	449371	450795	+	475	0	1		1	475	100	100	0	2455	1425	100	100	0	7125
KABA1_01S22066	KABA1_01	2313197	2313197	2315185	+	663	0	1		KABA2_13S04620	KABA2_13	12275655	451116	453104	+	663	0	1		1	663	100	100	0	3404	1989	100	100	0	9945
KABA1_01S22132	KABA1_01	2320389	2320389	2321180	-	264	0	1		KABA2_13S04686	KABA2_13	12282847	458308	459099	-	264	0	1		1	264	100	100	0	1373	792	100	100	0	3960
KABA1_01S22154	KABA1_01	2321402	2321402	2322472	-	357	0	1		KABA2_13S04708	KABA2_13	12283860	459321	460391	-	357	0	1		1	357	100	100	0	1925	1071	100	100	0	5355
KABA1_01S22176	KABA1_01	2322921	2322921	2323532	-	204	0	1		KABA2_13S04730	KABA2_13	12285379	460840	461451	-	204	0	1		1	204	100	100	0	1035	612	100	100	0	3060
KABA1_01S22198	KABA1_01	2324080	2324080	2324808	-	243	0	1		KABA2_13S04752	KABA2_13	12286538	461999	462727	-	243	0	1		1	243	100	100	0	1113	729	100	100	0	3645
KABA1_01S22220	KABA1_01	2329005	2329005	2333345	+	1447	0	1		KABA2_13S04774	KABA2_13	12291458	466919	471259	+	1447	0	1		1	1447	100	100	0	7543	4341	100	100	0	21705
KABA1_01S22242	KABA1_01	2333631	2333631	2335568	-	646	0	1		KABA2_13S04796	KABA2_13	12296084	471545	473482	-	646	0	1		1	646	100	100	0	3410	1938	100	100	0	9690
KABA1_01S22330	KABA1_01	2344540	2344540	2346399	+	620	0	1		KABA2_13S04884	KABA2_13	12306964	482425	484284	+	620	0	1		1	620	100	100	0	3191	1860	100	100	0	9300
KABA1_01S22352	KABA1_01	2346829	2346829	2347743	+	305	0	1		KABA2_13S04906	KABA2_13	12309253	484714	485628	+	305	0	1		1	305	100	100	0	1527	915	100	100	0	4575
KABA1_01S22374	KABA1_01	2348159	2348159	2349151	-	331	0	1		KABA2_13S04928	KABA2_13	12310583	486044	487036	-	331	0	1		1	331	100	100	0	1684	993	100	100	0	4965
KABA1_01S22396	KABA1_01	2350888	2350888	2352651	-	588	0	1		KABA2_13S04950	KABA2_13	12313312	488773	490536	-	588	0	1		1	588	100	100	0	3093	1764	100	100	0	8820
KABA1_01S22418	KABA1_01	2352866	2352866	2353165	+	100	0	1		KABA2_13S04972	KABA2_13	12315290	490751	491050	+	100	0	1		1	100	100	100	0	551	300	100	100	0	1500
KABA1_01S22440	KABA1_01	2353307	2353307	2356060	-	918	0	1		KABA2_13S04994	KABA2_13	12315731	491192	493945	-	918	0	1		1	918	100	100	0	4713	2754	100	100	0	13770
KABA1_01S22462	KABA1_01	2356274	2356274	2357686	-	471	0	1		KABA2_13S05016	KABA2_13	12318698	494159	495571	-	471	0	1		1	471	100	100	0	2443	1413	100	100	0	7065
KABA1_01S22484	KABA1_01	2357874	2357874	2358953	-	360	0	1		KABA2_13S05038	KABA2_13	12320298	495759	496838	-	360	0	1		1	360	100	100	0	1893	1080	100	100	0	5400
KABA1_01S22506	KABA1_01	2359126	2359126	2362071	-	982	0	1		KABA2_13S05060	KABA2_13	12321550	497011	499956	-	982	0	1		1	982	100	100	0	5103	2946	100	100	0	14730
KABA1_01S22528	KABA1_01	2362417	2362417	2366100	+	1228	0	1		KABA2_13S05082	KABA2_13	12324841	500302	503985	+	1228	0	1		1	1228	100	100	0	6465	3684	100	100	0	18420
KABA1_01S22550	KABA1_01	2366385	2366385	2368067	+	561	0	1		KABA2_13S05104	KABA2_13	12328809	504270	505952	+	561	0	1		1	561	100	100	0	2942	1683	100	100	0	8415
KABA1_01S22572	KABA1_01	2368680	2368680	2369600	-	307	0	1		KABA2_13S05126	KABA2_13	12331104	506565	507485	-	307	0	1		1	307	100	100	0	1578	921	100	100	0	4605
KABA1_01S22594	KABA1_01	2369935	2369935	2372025	-	697	0	1		KABA2_13S05148	KABA2_13	12332359	507820	509910	-	697	0	1		1	697	100	100	0	3615	2091	100	100	0	10455
KABA1_01S22616	KABA1_01	2372288	2372288	2373532	-	415	0	1		KABA2_13S05170	KABA2_13	12334712	510173	511417	-	415	0	1		1	415	100	100	0	2138	1245	100	100	0	6225
KABA1_01S22660	KABA1_01	2378084	2378084	2379463	-	460	0	1		KABA2_13S05214	KABA2_13	12340508	515969	517348	-	460	0	1		1	460	100	100	0	2330	1380	100	100	0	6900
KABA1_01S22682	KABA1_01	2381351	2381351	2382553	+	401	0	1		KABA2_13S05236	KABA2_13	12343775	519236	520438	+	401	0	1		1	401	100	100	0	2112	1203	100	100	0	6015
KABA1_01S22704	KABA1_01	2383110	2383110	2383973	+	288	0	1		KABA2_13S05258	KABA2_13	12345534	520995	521858	+	288	0	1		1	288	100	100	0	1515	864	100	100	0	4320
KABA1_01S22726	KABA1_01	2384473	2384473	2385891	+	473	0	1		KABA2_13S05280	KABA2_13	12346897	522358	523776	+	473	0	1		1	473	100	100	0	2420	1419	100	100	0	7095
KABA1_01S22748	KABA1_01	2386172	2386172	2389057	+	962	0	1		KABA2_13S05302	KABA2_13	12348596	524057	526942	+	962	0	1		1	962	100	100	0	5091	2886	100	100	0	14430
KABA1_01S22770	KABA1_01	2389255	2389255	2390430	-	392	0	1		KABA2_13S05324	KABA2_13	12351679	527140	528315	-	392	0	1		1	392	100	100	0	2037	1176	100	100	0	5880
KABA1_01S22792	KABA1_01	2390645	2390645	2392162	-	506	0	1		KABA2_13S05346	KABA2_13	12353069	528530	530047	-	506	0	1		1	506	100	100	0	2661	1518	100	100	0	7590
KABA1_01S22814	KABA1_01	2392347	2392347	2395229	-	961	0	1		KABA2_13S05368	KABA2_13	12354771	530232	533114	-	961	0	1		1	961	100	100	0	4904	2883	100	100	0	14415
KABA1_01S22836	KABA1_01	2396087	2396087	2397157	+	357	0	1		KABA2_13S05390	KABA2_13	12358511	533972	535042	+	357	0	1		1	357	100	100	0	1851	1071	100	100	0	5355
KABA1_01S22858	KABA1_01	2397307	2397307	2398398	+	364	0	1		KABA2_13S05412	KABA2_13	12359731	535192	536283	+	364	0	1		1	364	100	100	0	1927	1092	100	100	0	5460
KABA1_01S22880	KABA1_01	2398488	2398488	2400260	+	591	0	1		KABA2_13S05434	KABA2_13	12360912	536373	538145	+	591	0	1		1	591	100	100	0	3136	1773	100	100	0	8865
KABA1_01S22902	KABA1_01	2400490	2400490	2402055	+	522	0	1		KABA2_13S05456	KABA2_13	12362914	538375	539940	+	522	0	1		1	522	100	100	0	2721	1566	99.9	99.9	0	7821
KABA1_01S22924	KABA1_01	2402258	2402258	2403649	-	464	0	1		KABA2_13S05478	KABA2_13	12364682	540143	541534	-	464	0	1		1	464	100	100	0	2345	1392	100	100	0	6960
KABA1_01S22946	KABA1_01	2404374	2404374	2405972	+	533	0	1		KABA2_13S05500	KABA2_13	12366798	542259	543857	+	533	0	1		1	533	100	100	0	2705	1599	100	100	0	7995
KABA1_01S22968	KABA1_01	2406177	2406177	2406812	-	212	0	1		KABA2_13S05522	KABA2_13	12368601	544062	544697	-	212	0	1		1	212	100	100	0	1134	636	100	100	0	3180
KABA1_01S23012	KABA1_01	2408881	2408881	2409351	-	157	0	1		KABA2_13S05566	KABA2_13	12371304	546765	547235	-	157	0	1		1	157	100	100	0	804	471	100	100	0	2355
KABA1_01S23034	KABA1_01	2410245	2410245	2411522	+	426	0	1		KABA2_13S05588	KABA2_13	12372668	548129	549406	+	426	0	1		1	426	100	100	0	2146	1278	100	100	0	6390
KABA1_01S23056	KABA1_01	2411639	2411639	2413057	-	473	0	1		KABA2_13S05610	KABA2_13	12374062	549523	550941	-	473	0	1		1	473	100	100	0	2464	1419	100	100	0	7095
KABA1_01S23078	KABA1_01	2413548	2413548	2414831	+	428	0	1		KABA2_13S05632	KABA2_13	12375971	551432	552715	+	428	0	1		1	428	100	100	0	2167	1284	100	100	0	6420
KABA1_01S23100	KABA1_01	2415121	2415121	2415828	-	236	0	1		KABA2_13S05654	KABA2_13	12377544	553005	553712	-	236	0	1		1	236	100	100	0	1222	708	100	100	0	3540
KABA1_01S23122	KABA1_01	2416095	2416095	2417846	-	584	0	1		KABA2_13S05676	KABA2_13	12378518	553979	555730	-	584	0	1		1	584	100	100	0	3063	1752	100	100	0	8760
KABA1_01S23144	KABA1_01	2418079	2418079	2418933	+	285	0	1		KABA2_13S05698	KABA2_13	12380502	555963	556817	+	285	0	1		1	285	100	100	0	1511	855	100	100	0	4275
KABA1_01S23188	KABA1_01	2420223	2420223	2420738	+	172	0	1		KABA2_13S05742	KABA2_13	12382646	558107	558622	+	172	0	1		1	172	100	100	0	902	516	100	100	0	2580
KABA1_01S23210	KABA1_01	2421024	2421024	2424947	+	1308	0	1		KABA2_13S05764	KABA2_13	12383447	558908	562831	+	1308	0	1		1	1308	100	100	0	6722	3924	100	100	0	19620
KABA1_01S23232	KABA1_01	2425154	2425154	2425363	-	70	0	1		KABA2_13S05786	KABA2_13	12387577	563038	563247	-	70	0	1		1	70	100	100	0	340	210	100	100	0	1050
KABA1_01S23254	KABA1_01	2425572	2425572	2429252	-	1227	0	1		KABA2_13S05808	KABA2_13	12387995	563456	567136	-	1227	0	1		1	1227	100	100	0	6350	3681	100	100	0	18405
KABA1_01S23276	KABA1_01	2429947	2429947	2431083	+	379	0	1		KABA2_13S05830	KABA2_13	12392370	567831	568967	+	379	0	1		1	379	100	100	0	2013	1137	100	100	0	5685
KABA1_01S23298	KABA1_01	2431187	2431187	2431441	-	85	0	1		KABA2_13S05852	KABA2_13	12393610	569071	569325	-	85	0	1		1	85	100	100	0	409	255	100	100	0	1275
KABA1_01S23320	KABA1_01	2431654	2431654	2433243	+	530	0	1		KABA2_13S05874	KABA2_13	12394077	569538	571127	+	530	0	1		1	530	100	100	0	2693	1590	100	100	0	7950
KABA1_01S23342	KABA1_01	2433413	2433413	2435569	-	719	0	1		KABA2_13S05896	KABA2_13	12395836	571297	573453	-	719	0	1		1	719	100	100	0	3653	2157	100	100	0	10785
KABA1_01S23364	KABA1_01	2435998	2435998	2437296	-	433	0	1		KABA2_13S05918	KABA2_13	12398421	573882	575180	-	433	0	1		1	433	100	100	0	2210	1299	100	100	0	6495
KABA1_01S23386	KABA1_01	2437576	2437576	2439819	-	748	0	1		KABA2_13S05940	KABA2_13	12399999	575460	577703	-	748	0	1		1	748	100	100	0	3834	2244	100	100	0	11220
KABA1_01S23408	KABA1_01	2440158	2440158	2441141	-	328	0	1		KABA2_13S05962	KABA2_13	12402581	578042	579025	-	328	0	1		1	328	100	100	0	1640	984	100	100	0	4920
KABA1_01S23430	KABA1_01	2441393	2441393	2443051	-	553	0	1		KABA2_13S05984	KABA2_13	12403816	579277	580935	-	553	0	1		1	553	100	100	0	2917	1659	100	100	0	8295
KABA1_01S23452	KABA1_01	2444094	2444094	2444846	-	251	0	1		KABA2_13S06006	KABA2_13	12406517	581978	582730	-	251	0	1		1	251	100	100	0	1265	753	100	100	0	3765
KABA1_01S23474	KABA1_01	2445140	2445140	2446879	-	538	0	2	126	KABA2_13S06028	KABA2_13	12407563	583024	584763	-	538	0	2	126	1	538	100	100	0	2777	1614	100	100	0	8070
KABA1_01S23496	KABA1_01	2447245	2447245	2449560	+	772	0	1		KABA2_13S06050	KABA2_13	12409668	585129	587444	+	772	0	1		1	772	100	100	0	3988	2316	100	100	0	11580
KABA1_01S23518	KABA1_01	2450119	2450119	2451180	+	354	0	1		KABA2_13S06072	KABA2_13	12412542	588003	589064	+	354	0	1		1	354	100	100	0	1894	1062	100	100	0	5310
KABA1_01S23562	KABA1_01	2459688	2459688	2461025	-	446	0	1		KABA2_13S06116	KABA2_13	12422111	597572	598909	-	446	0	1		1	446	100	100	0	2439	1338	100	100	0	6690
KABA1_01S23584	KABA1_01	2462403	2462403	2462951	+	183	0	1		KABA2_13S06138	KABA2_13	12424826	600287	600835	+	183	0	1		1	183	100	100	0	930	549	100	100	0	2745
KABA1_01S23606	KABA1_01	2463089	2463089	2463979	+	297	0	1		KABA2_13S06160	KABA2_13	12425512	600973	601863	+	297	0	1		1	297	100	100	0	1547	891	100	100	0	4455
KABA1_01S23628	KABA1_01	2464718	2464718	2466628	+	637	0	1		KABA2_13S06182	KABA2_13	12427141	602602	604512	+	637	0	1		1	637	100	100	0	3183	1911	100	100	0	9555
KABA1_01S23650	KABA1_01	2467143	2467143	2468003	-	287	0	1		KABA2_13S06204	KABA2_13	12429566	605027	605887	-	287	0	1		1	287	100	100	0	1539	861	100	100	0	4305
KABA1_01S23672	KABA1_01	2468996	2468996	2470489	-	498	0	1		KABA2_13S06226	KABA2_13	12431419	606880	608373	-	498	0	1		1	498	100	100	0	2645	1494	100	100	0	7470
KABA1_01S23694	KABA1_01	2471597	2471597	2472649	+	351	0	1		KABA2_13S06248	KABA2_13	12434020	609481	610533	+	351	0	1		1	351	100	100	0	1827	1053	100	100	0	5265
KABA1_01S23716	KABA1_01	2472893	2472893	2473282	+	130	0	1		KABA2_13S06270	KABA2_13	12435316	610777	611166	+	130	0	1		1	130	100	100	0	638	390	100	100	0	1950
KABA1_01S23738	KABA1_01	2473513	2473513	2475069	-	519	0	1		KABA2_13S06292	KABA2_13	12435936	611397	612953	-	519	0	1		1	519	100	100	0	2796	1557	100	100	0	7785
KABA1_01S23760	KABA1_01	2476884	2476884	2481503	+	1540	0	1		KABA2_13S06314	KABA2_13	12439307	614768	619387	+	1540	0	1		1	1540	100	100	0	8214	4620	100	100	0	23100
KABA1_01S23782	KABA1_01	2482253	2482253	2484616	+	788	0	1		KABA2_13S06336	KABA2_13	12444676	620137	622500	+	788	0	1		1	788	100	100	0	4060	2364	100	100	0	11820
KABA1_01S23804	KABA1_01	2484865	2484865	2486205	-	447	0	1		KABA2_13S06358	KABA2_13	12447288	622749	624089	-	447	0	1		1	447	100	100	0	2432	1341	100	100	0	6705
KABA1_01S23826	KABA1_01	2486858	2486858	2487349	+	164	0	1		KABA2_13S06380	KABA2_13	12449281	624742	625233	+	164	0	1		1	164	100	100	0	841	492	100	100	0	2460
KABA1_01S23848	KABA1_01	2487671	2487671	2488153	-	161	0	1		KABA2_13S06402	KABA2_13	12450094	625555	626037	-	161	0	1		1	161	100	100	0	809	483	100	100	0	2415
KABA1_01S23870	KABA1_01	2488491	2488491	2492771	+	1427	0	1		KABA2_13S06424	KABA2_13	12450914	626375	630655	+	1427	0	1		1	1427	100	100	0	7300	4281	100	100	0	21405
KABA1_01S23892	KABA1_01	2492907	2492907	2494910	-	668	0	1		KABA2_13S06446	KABA2_13	12455330	630791	632794	-	668	0	1		1	668	100	100	0	3373	2004	100	100	0	10020
KABA1_01S23914	KABA1_01	2496689	2496689	2497807	+	373	0	1		KABA2_13S06468	KABA2_13	12459112	634573	635691	+	373	0	1		1	373	100	100	0	1844	1119	100	100	0	5595
KABA1_01S23936	KABA1_01	2498139	2498139	2499170	-	344	0	1		KABA2_13S06490	KABA2_13	12460562	636023	637054	-	344	0	1		1	344	100	100	0	1793	1032	99.9	99.9	0	5151
KABA1_01S23958	KABA1_01	2502335	2502335	2503684	+	450	0	1		KABA2_13S06512	KABA2_13	12464758	640219	641568	+	450	0	1		1	450	100	100	0	2186	1350	100	100	0	6750
KABA1_01S23980	KABA1_01	2504199	2504199	2505308	-	370	0	1		KABA2_13S06534	KABA2_13	12466622	642083	643192	-	370	0	1		1	370	100	100	0	1938	1110	100	100	0	5550
KABA1_01S24002	KABA1_01	2506037	2506037	2506600	+	188	0	1		KABA2_13S06556	KABA2_13	12468460	643921	644484	+	188	0	1		1	188	100	100	0	989	564	100	100	0	2820
KABA1_01S24024	KABA1_01	2506825	2506825	2508819	-	665	0	1		KABA2_13S06578	KABA2_13	12469248	644709	646703	-	665	0	1		1	665	100	100	0	3340	1995	100	100	0	9975
KABA1_01S24046	KABA1_01	2510325	2510325	2511350	+	342	0	1		KABA2_13S06600	KABA2_13	12472748	648209	649234	+	342	0	1		1	342	100	100	0	1770	1026	100	100	0	5130
KABA1_01S24068	KABA1_01	2513240	2513240	2515186	-	649	0	1		KABA2_13S06622	KABA2_13	12475663	651124	653070	-	649	0	1		1	649	100	100	0	3518	1947	100	100	0	9735
KABA1_02S00154	KABA1_02	2526795	8523	10154	-	544	0	1		KABA2_02S00132	KABA2_02	1860296	5103	6734	-	544	0	1		1	544	100	100	0	2634	1632	100	100	0	8160
KABA1_02S00176	KABA1_02	2534302	16030	17973	+	648	0	1		KABA2_02S00154	KABA2_02	1867803	12610	14553	+	648	0	1		1	648	100	100	0	3233	1944	100	100	0	9720
KABA1_02S00198	KABA1_02	2536710	18438	21164	-	909	0	1		KABA2_02S00176	KABA2_02	1870211	15018	17744	-	909	0	1		1	909	100	100	0	4778	2727	100	100	0	13635
KABA1_02S00220	KABA1_02	2540142	21870	23450	+	527	0	1		KABA2_02S00198	KABA2_02	1873643	18450	20030	+	527	0	1		1	527	100	100	0	2713	1581	100	100	0	7905
KABA1_02S00242	KABA1_02	2541951	23679	24281	+	157	0	2	132	KABA2_02S00220	KABA2_02	1875452	20259	20861	+	157	0	2	132	1	157	100	100	0	772	471	100	100	0	2355
KABA1_02S00264	KABA1_02	2542897	24625	27237	+	871	0	1		KABA2_02S00242	KABA2_02	1876398	21205	23817	+	871	0	1		1	871	100	100	0	4428	2613	100	100	0	13065
KABA1_02S00286	KABA1_02	2545687	27415	28167	-	251	0	1		KABA2_02S00264	KABA2_02	1879188	23995	24747	-	251	0	1		1	251	100	100	0	1273	753	100	100	0	3765
KABA1_02S00308	KABA1_02	2546888	28616	32368	-	1251	0	1		KABA2_02S00286	KABA2_02	1880389	25196	28948	-	1251	0	1		1	1251	100	100	0	6482	3753	100	100	0	18765
KABA1_02S00330	KABA1_02	2551971	33699	35084	-	462	0	1		KABA2_02S00308	KABA2_02	1885472	30279	31664	-	462	0	1		1	462	100	100	0	2408	1386	100	100	0	6930
KABA1_02S00352	KABA1_02	2554933	36661	38751	+	697	0	1		KABA2_02S00330	KABA2_02	1888434	33241	35331	+	697	0	1		1	697	100	100	0	3588	2091	100	100	0	10455
KABA1_02S00374	KABA1_02	2557151	38879	39913	-	345	0	1		KABA2_02S00352	KABA2_02	1890652	35459	36493	-	345	0	1		1	345	100	100	0	1807	1035	100	100	0	5175
KABA1_02S00396	KABA1_02	2558966	40694	42271	-	526	0	1		KABA2_02S00374	KABA2_02	1892467	37274	38851	-	526	0	1		1	526	100	100	0	2797	1578	100	100	0	7890
KABA1_02S00418	KABA1_02	2561066	42794	43783	+	330	0	1		KABA2_02S00396	KABA2_02	1894567	39374	40363	+	330	0	1		1	330	100	100	0	1701	990	100	100	0	4950
KABA1_02S00440	KABA1_02	2562410	44138	45783	-	447	0	2	305	KABA2_02S00418	KABA2_02	1895911	40718	42363	-	447	0	2	305	1	447	100	100	0	2359	1341	100	100	0	6705
KABA1_02S00462	KABA1_02	2564550	46278	47630	-	451	0	1		KABA2_02S00440	KABA2_02	1898051	42858	44210	-	451	0	1		1	451	100	100	0	2333	1353	100	100	0	6765
KABA1_02S00484	KABA1_02	2566573	48301	48978	-	226	0	1		KABA2_02S00462	KABA2_02	1900074	44881	45558	-	226	0	1		1	226	100	100	0	1188	678	100	100	0	3390
KABA1_02S00506	KABA1_02	2567577	49305	52124	+	940	0	1		KABA2_02S00484	KABA2_02	1901096	45903	48722	+	940	0	1		1	940	100	100	0	4867	2820	100	100	0	14100
KABA1_02S00528	KABA1_02	2570888	52616	54151	+	512	0	1		KABA2_02S00506	KABA2_02	1904407	49214	50749	+	512	0	1		1	512	100	100	0	2728	1536	100	100	0	7680
KABA1_02S00550	KABA1_02	2572496	54224	55990	-	589	0	1		KABA2_02S00528	KABA2_02	1906015	50822	52588	-	589	0	1		1	589	100	100	0	3090	1767	100	100	0	8835
KABA1_02S00572	KABA1_02	2574629	56357	57811	+	485	0	1		KABA2_02S00550	KABA2_02	1908148	52955	54409	+	485	0	1		1	485	100	100	0	2540	1455	100	100	0	7275
KABA1_02S00594	KABA1_02	2576354	58082	59428	+	449	0	1		KABA2_02S00572	KABA2_02	1909873	54680	56026	+	449	0	1		1	449	100	100	0	2378	1347	100	100	0	6735
KABA1_02S00616	KABA1_02	2577796	59524	60399	-	292	0	1		KABA2_02S00594	KABA2_02	1911315	56122	56997	-	292	0	1		1	292	100	100	0	1524	876	100	100	0	4380
KABA1_02S00638	KABA1_02	2579734	61462	65496	+	1345	0	1		KABA2_02S00616	KABA2_02	1913253	58060	62094	+	1345	0	1		1	1345	100	100	0	6969	4035	100	100	0	20175
KABA1_02S00682	KABA1_02	2586717	68445	70325	-	627	0	1		KABA2_02S00660	KABA2_02	1920236	65043	66923	-	627	0	1		1	627	100	100	0	3339	1881	100	100	0	9405
KABA1_02S00704	KABA1_02	2588972	70700	72859	-	720	0	1		KABA2_02S00682	KABA2_02	1922491	67298	69457	-	720	0	1		1	720	100	100	0	3796	2160	100	100	0	10800
KABA1_02S00726	KABA1_02	2591736	73464	74585	-	374	0	1		KABA2_02S00704	KABA2_02	1925255	70062	71183	-	374	0	1		1	374	100	100	0	1931	1122	100	100	0	5610
KABA1_02S00748	KABA1_02	2594863	76591	79512	+	974	0	1		KABA2_02S00726	KABA2_02	1928382	73189	76110	+	974	0	1		1	974	100	100	0	5025	2922	100	100	0	14610
KABA1_02S00770	KABA1_02	2598020	79748	80710	+	321	0	1		KABA2_02S00748	KABA2_02	1931539	76346	77308	+	321	0	1		1	321	100	100	0	1651	963	100	100	0	4815
KABA1_02S00792	KABA1_02	2599858	81586	82758	+	391	0	1		KABA2_02S00770	KABA2_02	1933377	78184	79356	+	391	0	1		1	391	100	100	0	2149	1173	100	100	0	5865
KABA1_02S00836	KABA1_02	2603057	84785	86032	+	416	0	1		KABA2_02S00814	KABA2_02	1936576	81383	82630	+	416	0	1		1	416	100	100	0	2160	1248	100	100	0	6240
KABA1_02S00858	KABA1_02	2604464	86192	86806	-	205	0	1		KABA2_02S00836	KABA2_02	1937983	82790	83404	-	205	0	1		1	205	100	100	0	1072	615	100	100	0	3075
KABA1_02S00880	KABA1_02	2605371	87099	88424	+	442	0	1		KABA2_02S00858	KABA2_02	1938890	83697	85022	+	442	0	1		1	442	100	100	0	2269	1326	100	100	0	6630
KABA1_02S00902	KABA1_02	2606832	88560	89462	-	301	0	1		KABA2_02S00880	KABA2_02	1940351	85158	86060	-	301	0	1		1	301	100	100	0	1601	903	100	100	0	4515
KABA1_02S00924	KABA1_02	2608051	89779	92511	-	911	0	1		KABA2_02S00902	KABA2_02	1941570	86377	89109	-	911	0	1		1	911	100	100	0	4757	2733	100	100	0	13665
KABA1_02S00946	KABA1_02	2611807	93535	94905	+	457	0	1		KABA2_02S00924	KABA2_02	1945326	90133	91503	+	457	0	1		1	457	100	100	0	2419	1371	100	100	0	6855
KABA1_02S00968	KABA1_02	2613227	94955	95569	-	205	0	1		KABA2_02S00946	KABA2_02	1946746	91553	92167	-	205	0	1		1	205	100	100	0	1060	615	100	100	0	3075
KABA1_02S00990	KABA1_02	2614301	96029	96571	-	181	0	1		KABA2_02S00968	KABA2_02	1947820	92627	93169	-	181	0	1		1	181	100	100	0	951	543	100	100	0	2715
KABA1_02S01012	KABA1_02	2615173	96901	97887	-	329	0	1		KABA2_02S00990	KABA2_02	1948692	93499	94485	-	329	0	1		1	329	100	100	0	1751	987	100	100	0	4935
KABA1_02S01034	KABA1_02	2616905	98633	101764	+	1044	0	1		KABA2_02S01012	KABA2_02	1950424	95231	98362	+	1044	0	1		1	1044	100	100	0	5426	3132	100	100	0	15660
KABA1_02S01056	KABA1_02	2620478	102206	102667	+	154	0	1		KABA2_02S01034	KABA2_02	1953997	98804	99265	+	154	0	1		1	154	100	100	0	819	462	100	100	0	2310
KABA1_02S01100	KABA1_02	2626690	108418	110115	+	566	0	1		KABA2_02S01078	KABA2_02	1960209	105016	106713	+	566	0	1		1	566	100	100	0	3014	1698	100	100	0	8490
KABA1_02S01122	KABA1_02	2629011	110739	113237	+	833	0	1		KABA2_02S01100	KABA2_02	1962530	107337	109835	+	833	0	1		1	833	100	100	0	4324	2499	100	100	0	12495
KABA1_02S01144	KABA1_02	2632190	113918	114100	+	61	0	1		KABA2_02S01122	KABA2_02	1965709	110516	110698	+	61	0	1		1	61	100	100	0	318	183	100	100	0	915
KABA1_02S01166	KABA1_02	2632964	114692	115324	-	211	0	1		KABA2_02S01144	KABA2_02	1966483	111290	111922	-	211	0	1		1	211	100	100	0	1115	633	100	100	0	3165
KABA1_02S01188	KABA1_02	2634655	116383	117633	+	417	0	1		KABA2_02S01166	KABA2_02	1968174	112981	114231	+	417	0	1		1	417	100	100	0	2161	1251	100	100	0	6255
KABA1_02S01210	KABA1_02	2636369	118097	118525	+	143	0	1		KABA2_02S01188	KABA2_02	1969888	114695	115123	+	143	0	1		1	143	100	100	0	719	429	100	100	0	2145
KABA1_02S01232	KABA1_02	2637010	118738	120489	-	584	0	1		KABA2_02S01210	KABA2_02	1970529	115336	117087	-	584	0	1		1	584	100	100	0	3065	1752	100	100	0	8760
KABA1_02S01254	KABA1_02	2639271	120999	122234	-	412	0	1		KABA2_02S01232	KABA2_02	1972790	117597	118832	-	412	0	1		1	412	100	100	0	2220	1236	100	100	0	6180
KABA1_02S01276	KABA1_02	2641809	123537	128342	+	1602	0	1		KABA2_02S01254	KABA2_02	1975328	120135	124940	+	1602	0	1		1	1602	100	100	0	8233	4806	100	100	0	24030
KABA1_02S01298	KABA1_02	2647079	128807	130282	+	492	0	1		KABA2_02S01276	KABA2_02	1980598	125405	126880	+	492	0	1		1	492	100	100	0	2567	1476	100	100	0	7380
KABA1_02S01320	KABA1_02	2650102	131830	133923	-	698	0	1		KABA2_02S01298	KABA2_02	1983621	128428	130521	-	698	0	1		1	698	100	100	0	3647	2094	100	100	0	10470
KABA1_02S01342	KABA1_02	2653706	135434	135751	+	106	0	1		KABA2_02S01320	KABA2_02	1987225	132032	132349	+	106	0	1		1	106	100	100	0	578	318	100	100	0	1590
KABA1_02S01364	KABA1_02	2654407	136135	137076	-	314	0	1		KABA2_02S01342	KABA2_02	1987926	132733	133674	-	314	0	1		1	314	100	100	0	1720	942	100	100	0	4710
KABA1_02S01386	KABA1_02	2657944	139672	140970	+	433	0	1		KABA2_02S01364	KABA2_02	1991463	136270	137568	+	433	0	1		1	433	100	100	0	2225	1299	100	100	0	6495
KABA1_02S01430	KABA1_02	2661880	143608	144608	+	173	0	2	482	KABA2_02S01408	KABA2_02	1995399	140206	141206	+	173	0	2	482	1	173	100	100	0	900	519	100	100	0	2595
KABA1_02S01474	KABA1_02	2665354	147082	148017	-	312	0	1		KABA2_02S01452	KABA2_02	1998873	143680	144615	-	312	0	1		1	312	100	100	0	1613	936	100	100	0	4680
KABA1_02S01496	KABA1_02	2667155	148883	150358	+	492	0	1		KABA2_02S01474	KABA2_02	2000674	145481	146956	+	492	0	1		1	492	100	100	0	2549	1476	100	100	0	7380
KABA1_02S01518	KABA1_02	2668996	150724	152313	+	530	0	1		KABA2_02S01496	KABA2_02	2002515	147322	148911	+	530	0	1		1	530	100	100	0	2715	1590	100	100	0	7950
KABA1_02S01540	KABA1_02	2670697	152425	156471	-	1349	0	1		KABA2_02S01518	KABA2_02	2004216	149023	153069	-	1349	0	1		1	1349	100	100	0	7090	4047	100	100	0	20235
KABA1_02S01606	KABA1_02	2685836	167564	172537	-	1658	0	1		KABA2_02S09570	KABA2_02	2840945	985752	990725	+	1658	0	1		1	1658	100	100	0	8515	4974	100	100	0	24870
KABA1_02S01650	KABA1_02	2695538	177266	177940	+	225	0	1		KABA2_02S09526	KABA2_02	2835542	980349	981023	-	225	0	1		1	225	100	100	0	1148	675	100	100	0	3375
KABA1_02S01672	KABA1_02	2696691	178419	180533	-	705	0	1		KABA2_02S09504	KABA2_02	2832949	977756	979870	+	705	0	1		1	705	100	100	0	3572	2115	100	100	0	10575
KABA1_02S01694	KABA1_02	2699283	181011	182552	-	514	0	1		KABA2_02S09482	KABA2_02	2830930	975737	977278	+	514	0	1		1	514	100	100	0	2658	1542	100	100	0	7710
KABA1_02S01738	KABA1_02	2705169	186897	189488	+	864	0	1		KABA2_02S09438	KABA2_02	2824009	968816	971407	-	864	0	1		1	864	100	100	0	4455	2592	100	100	0	12960
KABA1_02S01760	KABA1_02	2708210	189938	193015	+	1026	0	1		KABA2_02S09416	KABA2_02	2820482	965289	968366	-	1026	0	1		1	1026	100	100	0	5368	3078	100	100	0	15390
KABA1_02S01782	KABA1_02	2711533	193261	194598	-	446	0	1		KABA2_02S09394	KABA2_02	2818899	963706	965043	+	446	0	1		1	446	100	100	0	2267	1338	100	100	0	6690
KABA1_02S01804	KABA1_02	2713814	195542	196597	+	352	0	1		KABA2_02S09372	KABA2_02	2816900	961707	962762	-	352	0	1		1	352	100	100	0	1862	1056	100	100	0	5280
KABA1_02S01826	KABA1_02	2715301	197029	199137	-	703	0	1		KABA2_02S09350	KABA2_02	2814360	959167	961275	+	703	0	1		1	703	100	100	0	3694	2109	100	100	0	10545
KABA1_02S01848	KABA1_02	2718564	200292	202814	+	841	0	1		KABA2_02S09328	KABA2_02	2810683	955490	958012	-	841	0	1		1	841	100	100	0	4418	2523	100	100	0	12615
KABA1_02S01870	KABA1_02	2721757	203485	204396	+	304	0	1		KABA2_02S09306	KABA2_02	2809101	953908	954819	-	304	0	1		1	304	100	100	0	1520	912	100	100	0	4560
KABA1_02S01892	KABA1_02	2724303	206031	206492	+	154	0	1		KABA2_02S09284	KABA2_02	2807005	951812	952273	-	154	0	1		1	154	100	100	0	764	462	100	100	0	2310
KABA1_02S01914	KABA1_02	2725175	206903	212497	-	1865	0	1		KABA2_02S09262	KABA2_02	2801000	945807	951401	+	1865	0	1		1	1865	100	100	0	9416	5595	100	100	0	27975
KABA1_02S01936	KABA1_02	2732120	213848	214519	+	224	0	1		KABA2_02S09240	KABA2_02	2798978	943785	944456	-	224	0	1		1	224	100	100	0	1125	672	100	100	0	3360
KABA1_02S01958	KABA1_02	2732940	214668	216731	-	688	0	1		KABA2_02S09218	KABA2_02	2796766	941573	943636	+	688	0	1		1	688	100	100	0	3657	2064	100	100	0	10320
KABA1_02S01980	KABA1_02	2737163	218891	221170	+	760	0	1		KABA2_02S09196	KABA2_02	2792327	937134	939413	-	760	0	1		1	760	100	100	0	3987	2280	100	100	0	11400
KABA1_02S02002	KABA1_02	2739962	221690	222460	+	257	0	1		KABA2_02S09174	KABA2_02	2791037	935844	936614	-	257	0	1		1	257	100	100	0	1299	771	100	100	0	3855
KABA1_02S02024	KABA1_02	2741891	223619	224437	+	273	0	1		KABA2_02S09152	KABA2_02	2789060	933867	934685	-	273	0	1		1	273	100	100	0	1397	819	100	100	0	4095
KABA1_02S02046	KABA1_02	2742994	224722	226428	-	569	0	1		KABA2_02S09130	KABA2_02	2787069	931876	933582	+	569	0	1		1	569	100	100	0	2903	1707	100	100	0	8535
KABA1_02S02068	KABA1_02	2745941	227669	229534	+	622	0	1		KABA2_02S09108	KABA2_02	2783963	928770	930635	-	622	0	1		1	622	100	100	0	3242	1866	100	100	0	9330
KABA1_02S02090	KABA1_02	2747912	229640	231436	-	599	0	1		KABA2_02S09086	KABA2_02	2782061	926868	928664	+	599	0	1		1	599	100	100	0	3083	1797	99.9	99.9	0	8976
KABA1_02S02112	KABA1_02	2751249	232977	235079	+	701	0	1		KABA2_02S09064	KABA2_02	2778418	923225	925327	-	701	0	1		1	701	100	100	0	3659	2103	100	100	0	10515
KABA1_02S02134	KABA1_02	2753758	235486	237702	+	739	0	1		KABA2_02S09042	KABA2_02	2775795	920602	922818	-	739	0	1		1	739	100	100	0	3885	2217	100	100	0	11085
KABA1_02S02156	KABA1_02	2757723	239451	242180	+	910	0	1		KABA2_02S09020	KABA2_02	2771317	916124	918853	-	910	0	1		1	910	100	100	0	4360	2730	100	100	0	13650
KABA1_02S02200	KABA1_02	2761869	243597	243980	+	128	0	1		KABA2_02S16280	KABA2_02	3577233	1722040	1722423	-	128	0	1		1	128	100	100	0	647	384	100	100	0	1920
KABA1_02S02244	KABA1_02	2764565	246293	250411	+	1373	0	1		KABA2_02S16236	KABA2_02	3570802	1715609	1719727	-	1373	0	1		1	1373	100	100	0	7064	4119	100	100	0	20595
KABA1_02S02266	KABA1_02	2770060	251788	254751	+	988	0	1		KABA2_02S16214	KABA2_02	3566462	1711269	1714232	-	988	0	1		1	988	100	100	0	5082	2964	100	100	0	14820
KABA1_02S02288	KABA1_02	2773246	254974	255996	-	341	0	1		KABA2_02S16192	KABA2_02	3565217	1710024	1711046	+	341	0	1		1	341	100	100	0	1738	1023	100	100	0	5115
KABA1_02S02310	KABA1_02	2774877	256605	257807	+	401	0	1		KABA2_02S16170	KABA2_02	3563406	1708213	1709415	-	401	0	1		1	401	100	100	0	2037	1203	100	100	0	6015
KABA1_02S02332	KABA1_02	2776329	258057	259100	-	348	0	1		KABA2_02S16148	KABA2_02	3562113	1706920	1707963	+	348	0	1		1	348	100	100	0	1834	1044	100	100	0	5220
KABA1_02S02354	KABA1_02	2777959	259687	264084	-	1466	0	1		KABA2_02S16126	KABA2_02	3557129	1701936	1706333	+	1466	0	1		1	1466	100	100	0	7584	4398	100	100	0	21990
KABA1_02S02376	KABA1_02	2783210	264938	271342	-	2135	0	1		KABA2_02S16104	KABA2_02	3549871	1694678	1701082	+	2135	0	1		1	2135	100	100	0	11087	6405	100	100	0	32025
KABA1_02S02464	KABA1_02	2797916	279644	283078	+	1145	0	1		KABA2_02S16016	KABA2_02	3538135	1682942	1686376	-	1145	0	1		1	1145	100	100	0	5897	3435	100	100	0	17175
KABA1_02S02508	KABA1_02	2804514	286242	286874	+	211	0	1		KABA2_02S15972	KABA2_02	3534339	1679146	1679778	-	211	0	1		1	211	100	100	0	1105	633	100	100	0	3165
KABA1_02S02530	KABA1_02	2805304	287032	287340	-	103	0	1		KABA2_02S15950	KABA2_02	3533873	1678680	1678988	+	103	0	1		1	103	100	100	0	526	309	100	100	0	1545
KABA1_02S02552	KABA1_02	2806706	288434	290275	+	614	0	1		KABA2_02S15928	KABA2_02	3530938	1675745	1677586	-	614	0	1		1	614	100	100	0	3185	1842	100	100	0	9210
KABA1_02S02574	KABA1_02	2808913	290641	292017	+	459	0	1		KABA2_02S15906	KABA2_02	3529196	1674003	1675379	-	459	0	1		1	459	100	100	0	2405	1377	100	100	0	6885
KABA1_02S02596	KABA1_02	2810423	292151	292843	-	231	0	1		KABA2_02S15884	KABA2_02	3528370	1673177	1673869	+	231	0	1		1	231	100	100	0	1181	693	100	100	0	3465
KABA1_02S02618	KABA1_02	2812461	294189	296675	+	829	0	1		KABA2_02S15862	KABA2_02	3524538	1669345	1671831	-	829	0	1		1	829	100	100	0	4242	2487	100	100	0	12435
KABA1_02S02640	KABA1_02	2815986	297714	299441	+	576	0	1		KABA2_02S15840	KABA2_02	3521772	1666579	1668306	-	576	0	1		1	576	100	100	0	2908	1728	100	100	0	8640
KABA1_02S02662	KABA1_02	2817811	299539	300348	-	270	0	1		KABA2_02S15818	KABA2_02	3520865	1665672	1666481	+	270	0	1		1	270	100	100	0	1446	810	100	100	0	4050
KABA1_02S02684	KABA1_02	2819830	301558	305559	-	1334	0	1		KABA2_02S15796	KABA2_02	3515654	1660461	1664462	+	1334	0	1		1	1334	100	100	0	6824	4002	100	100	0	20010
KABA1_02S02706	KABA1_02	2824585	306313	307455	-	381	0	1		KABA2_02S15774	KABA2_02	3513758	1658565	1659707	+	381	0	1		1	381	100	100	0	1983	1143	100	100	0	5715
KABA1_02S02728	KABA1_02	2827066	308794	311625	-	944	0	1		KABA2_02S15752	KABA2_02	3509588	1654395	1657226	+	944	0	1		1	944	100	100	0	5178	2832	100	100	0	14160
KABA1_02S02750	KABA1_02	2830490	312218	312943	+	242	0	1		KABA2_02S15730	KABA2_02	3508270	1653077	1653802	-	242	0	1		1	242	100	100	0	1285	726	100	100	0	3630
KABA1_02S02772	KABA1_02	2831586	313314	314768	+	485	0	1		KABA2_02S15708	KABA2_02	3506445	1651252	1652706	-	485	0	1		1	485	100	100	0	2510	1455	100	100	0	7275
KABA1_02S02794	KABA1_02	2833475	315203	316351	+	383	0	1		KABA2_02S15686	KABA2_02	3504862	1649669	1650817	-	383	0	1		1	383	100	100	0	1948	1149	100	100	0	5745
KABA1_02S02816	KABA1_02	2835314	317042	319543	+	834	0	1		KABA2_02S15664	KABA2_02	3501670	1646477	1648978	-	834	0	1		1	834	100	100	0	4237	2502	100	100	0	12510
KABA1_02S02838	KABA1_02	2838278	320006	323197	+	1064	0	1		KABA2_02S15642	KABA2_02	3498016	1642823	1646014	-	1064	0	1		1	1064	100	100	0	5470	3192	100	100	0	15960
KABA1_02S02860	KABA1_02	2841632	323360	324847	+	496	0	1		KABA2_02S15620	KABA2_02	3496366	1641173	1642660	-	496	0	1		1	496	100	100	0	2485	1488	100	100	0	7440
KABA1_02S02882	KABA1_02	2843293	325021	326232	-	404	0	1		KABA2_02S15598	KABA2_02	3494981	1639788	1640999	+	404	0	1		1	404	100	100	0	2074	1212	100	100	0	6060
KABA1_02S02904	KABA1_02	2845661	327389	329104	-	572	0	1		KABA2_02S15576	KABA2_02	3492109	1636916	1638631	+	572	0	1		1	572	100	100	0	2936	1716	100	100	0	8580
KABA1_02S02926	KABA1_02	2848563	330291	331130	-	280	0	1		KABA2_02S15554	KABA2_02	3490083	1634890	1635729	+	280	0	1		1	280	100	100	0	1448	840	100	100	0	4200
KABA1_02S02948	KABA1_02	2849733	331461	332699	+	413	0	1		KABA2_02S15532	KABA2_02	3488514	1633321	1634559	-	413	0	1		1	413	100	100	0	2202	1239	100	100	0	6195
KABA1_02S02970	KABA1_02	2851443	333171	334217	-	349	0	1		KABA2_02S15510	KABA2_02	3486996	1631803	1632849	+	349	0	1		1	349	100	100	0	1832	1047	100	100	0	5235
KABA1_02S02992	KABA1_02	2853502	335230	336867	+	546	0	1		KABA2_02S15488	KABA2_02	3484346	1629153	1630790	-	546	0	1		1	546	100	100	0	2810	1638	99.9	99.9	0	8181
KABA1_02S03014	KABA1_02	2855619	337347	337982	+	212	0	1		KABA2_02S15466	KABA2_02	3483231	1628038	1628673	-	212	0	1		1	212	100	100	0	1071	636	100	100	0	3180
KABA1_02S03036	KABA1_02	2856455	338183	340150	-	656	0	1		KABA2_02S15444	KABA2_02	3481063	1625870	1627837	+	656	0	1		1	656	100	100	0	3351	1968	100	100	0	9840
KABA1_02S03058	KABA1_02	2859212	340940	344551	+	1204	0	1		KABA2_02S15422	KABA2_02	3476662	1621469	1625080	-	1204	0	1		1	1204	100	100	0	6178	3612	100	100	0	18051
KABA1_02S03080	KABA1_02	2862976	344704	345747	-	348	0	1		KABA2_02S15400	KABA2_02	3475466	1620273	1621316	+	348	0	1		1	348	100	100	0	1780	1044	100	100	0	5220
KABA1_02S03102	KABA1_02	2864949	346677	349124	+	816	0	1		KABA2_02S15378	KABA2_02	3472089	1616896	1619343	-	816	0	1		1	816	100	100	0	4258	2448	100	100	0	12240
KABA1_02S03124	KABA1_02	2870772	352500	354077	+	526	0	1		KABA2_02S15356	KABA2_02	3467136	1611943	1613520	-	526	0	1		1	526	100	100	0	2595	1578	100	100	0	7890
KABA1_02S03146	KABA1_02	2873812	355540	357987	+	816	0	1		KABA2_02S15334	KABA2_02	3463226	1608033	1610480	-	816	0	1		1	816	100	100	0	4203	2448	100	100	0	12240
KABA1_02S03168	KABA1_02	2876457	358185	358985	-	267	0	1		KABA2_02S15312	KABA2_02	3462228	1607035	1607835	+	267	0	1		1	267	100	100	0	1400	801	100	100	0	4005
KABA1_02S03190	KABA1_02	2877760	359488	359973	-	162	0	1		KABA2_02S15290	KABA2_02	3461240	1606047	1606532	+	162	0	1		1	162	100	100	0	802	486	100	100	0	2430
KABA1_02S03212	KABA1_02	2878703	360431	363334	-	968	0	1		KABA2_02S15268	KABA2_02	3457879	1602686	1605589	+	968	0	1		1	968	100	100	0	4955	2904	100	100	0	14520
KABA1_02S03234	KABA1_02	2882601	364329	365333	+	335	0	1		KABA2_02S15246	KABA2_02	3455880	1600687	1601691	-	335	0	1		1	335	100	100	0	1738	1005	100	100	0	5025
KABA1_02S03300	KABA1_02	2887103	368831	369802	+	324	0	1		KABA2_02S15180	KABA2_02	3451411	1596218	1597189	-	324	0	1		1	324	100	100	0	1637	972	100	100	0	4860
KABA1_02S03322	KABA1_02	2888521	370249	371233	-	201	0	2	382	KABA2_02S15158	KABA2_02	3449980	1594787	1595771	+	201	0	2	382	1	201	100	100	0	1011	603	100	100	0	3015
KABA1_02S03344	KABA1_02	2890005	371733	372374	-	214	0	1		KABA2_02S15136	KABA2_02	3448839	1593646	1594287	+	214	0	1		1	214	100	100	0	1088	642	100	100	0	3210
KABA1_02S03366	KABA1_02	2891023	372751	374412	-	554	0	1		KABA2_02S15114	KABA2_02	3446801	1591608	1593269	+	554	0	1		1	554	100	100	0	2877	1662	100	100	0	8310
KABA1_02S03388	KABA1_02	2894022	375750	378512	+	921	0	1		KABA2_02S15092	KABA2_02	3442701	1587508	1590270	-	921	0	1		1	921	100	100	0	4781	2763	100	100	0	13815
KABA1_02S03410	KABA1_02	2897074	378802	385872	-	2357	0	1		KABA2_02S15070	KABA2_02	3435341	1580148	1587218	+	2357	0	1		1	2357	100	100	0	12054	7071	100	100	0	35355
KABA1_02S03432	KABA1_02	2905558	387286	391365	+	1360	0	1		KABA2_02S15048	KABA2_02	3429848	1574655	1578734	-	1360	0	1		1	1360	100	100	0	6913	4080	100	100	0	20400
KABA1_02S03454	KABA1_02	2910008	391736	392449	-	238	0	1		KABA2_02S15026	KABA2_02	3428764	1573571	1574284	+	238	0	1		1	238	100	100	0	1203	714	100	100	0	3570
KABA1_02S03476	KABA1_02	2911661	393389	393964	+	192	0	1		KABA2_02S15004	KABA2_02	3427249	1572056	1572631	-	192	0	1		1	192	100	100	0	962	576	100	100	0	2880
KABA1_02S03498	KABA1_02	2913161	394889	396181	+	431	0	1		KABA2_02S14982	KABA2_02	3425032	1569839	1571131	-	431	0	1		1	431	100	100	0	2312	1293	100	100	0	6465
KABA1_02S03520	KABA1_02	2914675	396403	397740	-	446	0	1		KABA2_02S14960	KABA2_02	3423473	1568280	1569617	+	446	0	1		1	446	100	100	0	2351	1338	100	100	0	6690
KABA1_02S03542	KABA1_02	2916354	398082	400109	+	676	0	1		KABA2_02S14938	KABA2_02	3421104	1565911	1567938	-	676	0	1		1	676	100	100	0	3470	2028	100	100	0	10140
KABA1_02S03564	KABA1_02	2918776	400504	401580	+	359	0	1		KABA2_02S14916	KABA2_02	3419633	1564440	1565516	-	359	0	1		1	359	100	100	0	1892	1077	100	100	0	5385
KABA1_02S03586	KABA1_02	2919967	401695	403167	-	491	0	1		KABA2_02S14894	KABA2_02	3418046	1562853	1564325	+	491	0	1		1	491	100	100	0	2555	1473	100	100	0	7365
KABA1_02S03630	KABA1_02	2924479	406207	406914	-	236	0	1		KABA2_02S14850	KABA2_02	3414299	1559106	1559813	+	236	0	1		1	236	100	100	0	1267	708	100	100	0	3540
KABA1_02S03652	KABA1_02	2926226	407954	410575	+	874	0	1		KABA2_02S14828	KABA2_02	3410638	1555445	1558066	-	874	0	1		1	874	100	100	0	4514	2622	100	100	0	13110
KABA1_02S03674	KABA1_02	2928880	410608	411516	-	303	0	1		KABA2_02S14806	KABA2_02	3409697	1554504	1555412	+	303	0	1		1	303	100	100	0	1619	909	100	100	0	4545
KABA1_02S03696	KABA1_02	2930052	411780	413078	-	433	0	1		KABA2_02S14784	KABA2_02	3408135	1552942	1554240	+	433	0	1		1	433	100	100	0	2263	1299	100	100	0	6495
KABA1_02S03718	KABA1_02	2932772	414500	415147	-	216	0	1		KABA2_02S14762	KABA2_02	3406066	1550873	1551520	+	216	0	1		1	216	100	100	0	1115	648	100	100	0	3240
KABA1_02S03740	KABA1_02	2933753	415481	415945	+	155	0	1		KABA2_02S14740	KABA2_02	3405268	1550075	1550539	-	155	0	1		1	155	100	100	0	808	465	100	100	0	2325
KABA1_02S03762	KABA1_02	2935837	417565	418563	+	108	0	2	675	KABA2_02S14718	KABA2_02	3402650	1547457	1548455	-	108	0	2	675	1	108	100	100	0	551	324	100	100	0	1620
KABA1_02S03784	KABA1_02	2937299	419027	421408	-	794	0	1		KABA2_02S14696	KABA2_02	3399805	1544612	1546993	+	794	0	1		1	794	100	100	0	4088	2382	100	100	0	11910
KABA1_02S03806	KABA1_02	2941202	422930	423634	-	235	0	1		KABA2_02S14674	KABA2_02	3397579	1542386	1543090	+	235	0	1		1	235	100	100	0	1191	705	100	100	0	3525
KABA1_02S03828	KABA1_02	2942249	423977	425590	-	538	0	1		KABA2_02S14652	KABA2_02	3395623	1540430	1542043	+	538	0	1		1	538	100	100	0	2807	1614	100	100	0	8070
KABA1_02S03850	KABA1_02	2944465	426193	427479	-	429	0	1		KABA2_02S14630	KABA2_02	3393734	1538541	1539827	+	429	0	1		1	429	100	100	0	2258	1287	100	100	0	6435
KABA1_02S03872	KABA1_02	2948588	430316	431716	-	467	0	1		KABA2_02S14608	KABA2_02	3389497	1534304	1535704	+	467	0	1		1	467	100	100	0	2443	1401	100	100	0	7005
KABA1_02S03894	KABA1_02	2950915	432643	436215	-	1191	0	1		KABA2_02S14586	KABA2_02	3384998	1529805	1533377	+	1191	0	1		1	1191	100	100	0	6043	3573	100	100	0	17865
KABA1_02S03916	KABA1_02	2955859	437587	438084	+	166	0	1		KABA2_02S14564	KABA2_02	3383130	1527937	1528434	-	166	0	1		1	166	100	100	0	839	498	100	100	0	2490
KABA1_02S03938	KABA1_02	2956938	438666	439106	+	147	0	1		KABA2_02S14542	KABA2_02	3382108	1526915	1527355	-	147	0	1		1	147	100	100	0	748	441	100	100	0	2205
KABA1_02S03960	KABA1_02	2957593	439321	440166	-	282	0	1		KABA2_02S14520	KABA2_02	3381048	1525855	1526700	+	282	0	1		1	282	100	100	0	1453	846	100	100	0	4230
KABA1_02S03982	KABA1_02	2960085	441813	442904	+	364	0	1		KABA2_02S14498	KABA2_02	3378310	1523117	1524208	-	364	0	1		1	364	100	100	0	1887	1092	100	100	0	5460
KABA1_02S04004	KABA1_02	2961481	443209	443973	-	255	0	1		KABA2_02S14476	KABA2_02	3377241	1522048	1522812	+	255	0	1		1	255	100	100	0	1286	765	100	100	0	3825
KABA1_02S04026	KABA1_02	2963769	445497	448181	-	895	0	1		KABA2_02S14454	KABA2_02	3373033	1517840	1520524	+	895	0	1		1	895	100	100	0	4573	2685	100	100	0	13425
KABA1_02S04048	KABA1_02	2966978	448706	450166	+	487	0	1		KABA2_02S14432	KABA2_02	3371048	1515855	1517315	-	487	0	1		1	487	100	100	0	2409	1461	100	100	0	7305
KABA1_02S04070	KABA1_02	2968857	450585	451133	+	183	0	1		KABA2_02S14410	KABA2_02	3370081	1514888	1515436	-	183	0	1		1	183	100	100	0	912	549	100	100	0	2745
KABA1_02S04092	KABA1_02	2969809	451537	452472	+	312	0	1		KABA2_02S14388	KABA2_02	3368742	1513549	1514484	-	312	0	1		1	312	100	100	0	1602	936	100	100	0	4680
KABA1_02S04114	KABA1_02	2971210	452938	453824	+	242	0	2	161	KABA2_02S14366	KABA2_02	3367390	1512197	1513083	-	242	0	2	161	1	242	100	100	0	1250	726	100	100	0	3630
KABA1_02S04136	KABA1_02	2972583	454311	456695	+	795	0	1		KABA2_02S14344	KABA2_02	3364519	1509326	1511710	-	795	0	1		1	795	100	100	0	4147	2385	100	100	0	11925
KABA1_02S04158	KABA1_02	2975500	457228	458673	+	482	0	1		KABA2_02S14322	KABA2_02	3362541	1507348	1508793	-	482	0	1		1	482	100	100	0	2516	1446	100	100	0	7230
KABA1_02S04180	KABA1_02	2977038	458766	459299	-	178	0	1		KABA2_02S14300	KABA2_02	3361915	1506722	1507255	+	178	0	1		1	178	100	100	0	923	534	100	100	0	2670
KABA1_02S04202	KABA1_02	2978472	460200	460790	+	197	0	1		KABA2_02S14278	KABA2_02	3360424	1505231	1505821	-	197	0	1		1	197	100	100	0	1013	591	100	100	0	2955
KABA1_02S04224	KABA1_02	2979491	461219	461683	+	155	0	1		KABA2_02S14256	KABA2_02	3359531	1504338	1504802	-	155	0	1		1	155	100	100	0	800	465	100	100	0	2325
KABA1_02S04246	KABA1_02	2980159	461887	462318	-	144	0	1		KABA2_02S14234	KABA2_02	3358896	1503703	1504134	+	144	0	1		1	144	100	100	0	708	432	100	100	0	2160
KABA1_02S04268	KABA1_02	2980997	462725	463666	+	314	0	1		KABA2_02S14212	KABA2_02	3357548	1502355	1503296	-	314	0	1		1	314	100	100	0	1687	942	100	100	0	4710
KABA1_02S04290	KABA1_02	2982529	464257	464769	+	171	0	1		KABA2_02S14190	KABA2_02	3356445	1501252	1501764	-	171	0	1		1	171	100	100	0	868	513	100	100	0	2565
KABA1_02S04312	KABA1_02	2983494	465222	465509	+	96	0	1		KABA2_02S14168	KABA2_02	3355705	1500512	1500799	-	96	0	1		1	96	100	100	0	507	288	100	100	0	1440
KABA1_02S04334	KABA1_02	2984017	465745	466665	-	307	0	1		KABA2_02S14146	KABA2_02	3354549	1499356	1500276	+	307	0	1		1	307	100	100	0	1629	921	100	100	0	4605
KABA1_02S04356	KABA1_02	2985597	467325	468638	-	438	0	1		KABA2_02S14124	KABA2_02	3352576	1497383	1498696	+	438	0	1		1	438	100	100	0	2225	1314	99.9	99.9	0	6561
KABA1_02S04378	KABA1_02	2987496	469224	470900	-	559	0	1		KABA2_02S14102	KABA2_02	3350314	1495121	1496797	+	559	0	1		1	559	100	100	0	2875	1677	100	100	0	8385
KABA1_02S04400	KABA1_02	2989958	471686	472531	-	282	0	1		KABA2_02S14080	KABA2_02	3348683	1493490	1494335	+	282	0	1		1	282	100	100	0	1484	846	100	100	0	4230
KABA1_02S04422	KABA1_02	2991143	472871	474769	-	633	0	1		KABA2_02S14058	KABA2_02	3346445	1491252	1493150	+	633	0	1		1	633	100	100	0	3277	1899	100	100	0	9495
KABA1_02S04444	KABA1_02	2993991	475719	476336	-	206	0	1		KABA2_02S14036	KABA2_02	3344878	1489685	1490302	+	206	0	1		1	206	100	100	0	1044	618	100	100	0	3090
KABA1_02S04466	KABA1_02	2994974	476702	479230	-	843	0	1		KABA2_02S14014	KABA2_02	3341984	1486791	1489319	+	843	0	1		1	843	100	100	0	4366	2529	100	100	0	12645
KABA1_02S04488	KABA1_02	2997948	479676	481451	-	592	0	1		KABA2_02S13992	KABA2_02	3339763	1484570	1486345	+	592	0	1		1	592	100	100	0	3101	1776	100	100	0	8880
KABA1_02S04510	KABA1_02	3000027	481755	484235	-	827	0	1		KABA2_02S13970	KABA2_02	3336979	1481786	1484266	+	827	0	1		1	827	100	100	0	4463	2481	100	100	0	12405
KABA1_02S04532	KABA1_02	3005061	486789	488132	-	448	0	1		KABA2_02S13948	KABA2_02	3333082	1477889	1479232	+	448	0	1		1	448	100	100	0	2387	1344	100	100	0	6720
KABA1_02S04554	KABA1_02	3008521	490249	491859	+	537	0	1		KABA2_02S13926	KABA2_02	3329355	1474162	1475772	-	537	0	1		1	537	100	100	0	2802	1611	100	100	0	8055
KABA1_02S04576	KABA1_02	3010581	492309	492815	+	169	0	1		KABA2_02S13904	KABA2_02	3328399	1473206	1473712	-	169	0	1		1	169	100	100	0	899	507	100	100	0	2535
KABA1_02S04598	KABA1_02	3011440	493168	494313	+	382	0	1		KABA2_02S13882	KABA2_02	3326899	1471706	1472851	-	382	0	1		1	382	100	100	0	1984	1146	100	100	0	5730
KABA1_02S04620	KABA1_02	3012991	494719	496968	+	750	0	1		KABA2_02S13860	KABA2_02	3324244	1469051	1471300	-	750	0	1		1	750	100	100	0	3906	2250	100	100	0	11250
KABA1_02S04642	KABA1_02	3018472	500200	501369	+	390	0	1		KABA2_02S13838	KABA2_02	3319847	1464654	1465823	-	390	0	1		1	390	100	100	0	2007	1170	100	100	0	5850
KABA1_02S04664	KABA1_02	3020727	502455	504083	-	543	0	1		KABA2_02S13816	KABA2_02	3317133	1461940	1463568	+	543	0	1		1	543	100	100	0	2787	1629	100	100	0	8145
KABA1_02S04686	KABA1_02	3023541	505269	509276	-	1336	0	1		KABA2_02S13794	KABA2_02	3311940	1456747	1460754	+	1336	0	1		1	1336	100	100	0	6989	4008	100	100	0	20040
KABA1_02S04708	KABA1_02	3029020	510748	512952	-	735	0	1		KABA2_02S13772	KABA2_02	3308264	1453071	1455275	+	735	0	1		1	735	100	100	0	3879	2205	100	100	0	11025
KABA1_02S04730	KABA1_02	3031853	513581	514507	-	309	0	1		KABA2_02S13750	KABA2_02	3306709	1451516	1452442	+	309	0	1		1	309	100	100	0	1614	927	100	100	0	4635
KABA1_02S04752	KABA1_02	3033530	515258	516289	+	344	0	1		KABA2_02S13728	KABA2_02	3304927	1449734	1450765	-	344	0	1		1	344	100	100	0	1818	1032	100	100	0	5160
KABA1_02S04774	KABA1_02	3034789	516517	517203	-	229	0	1		KABA2_02S13706	KABA2_02	3304013	1448820	1449506	+	229	0	1		1	229	100	100	0	1195	687	100	100	0	3435
KABA1_02S04796	KABA1_02	3036350	518078	519631	+	518	0	1		KABA2_02S13684	KABA2_02	3301585	1446392	1447945	-	518	0	1		1	518	100	100	0	2707	1554	100	100	0	7770
KABA1_02S04818	KABA1_02	3038089	519817	520749	-	311	0	1		KABA2_02S13662	KABA2_02	3300467	1445274	1446206	+	311	0	1		1	311	100	100	0	1618	933	100	100	0	4665
KABA1_02S04862	KABA1_02	3041620	523348	524565	+	406	0	1		KABA2_02S13618	KABA2_02	3296591	1441398	1442615	-	406	0	1		1	406	100	100	0	2075	1218	100	100	0	6090
KABA1_02S04906	KABA1_02	3045560	527288	528469	+	394	0	1		KABA2_02S13574	KABA2_02	3292687	1437494	1438675	-	394	0	1		1	394	100	100	0	2019	1182	100	100	0	5910
KABA1_02S04928	KABA1_02	3046966	528694	529617	-	308	0	1		KABA2_02S13552	KABA2_02	3291539	1436346	1437269	+	308	0	1		1	308	100	100	0	1596	924	100	100	0	4620
KABA1_02S04950	KABA1_02	3049000	530728	533748	+	1007	0	1		KABA2_02S13530	KABA2_02	3287408	1432215	1435235	-	1007	0	1		1	1007	100	100	0	5295	3021	100	100	0	15105
KABA1_02S04972	KABA1_02	3052475	534203	534706	+	168	0	1		KABA2_02S13508	KABA2_02	3286450	1431257	1431760	-	168	0	1		1	168	100	100	0	890	504	100	100	0	2520
KABA1_02S04994	KABA1_02	3053115	534843	538337	-	1165	0	1		KABA2_02S13486	KABA2_02	3282819	1427626	1431120	+	1165	0	1		1	1165	100	100	0	6159	3495	100	100	0	17475
KABA1_02S05016	KABA1_02	3057135	538863	540863	-	667	0	1		KABA2_02S13464	KABA2_02	3280293	1425100	1427100	+	667	0	1		1	667	100	100	0	3579	2001	100	100	0	10005
KABA1_02S05038	KABA1_02	3060578	542306	543856	-	517	0	1		KABA2_02S13442	KABA2_02	3277300	1422107	1423657	+	517	0	1		1	517	100	100	0	2695	1551	100	100	0	7755
KABA1_02S05060	KABA1_02	3064876	546604	547701	+	366	0	1		KABA2_02S13420	KABA2_02	3273455	1418262	1419359	-	366	0	1		1	366	100	100	0	1964	1098	100	100	0	5490
KABA1_02S05082	KABA1_02	3066562	548290	549606	+	439	0	1		KABA2_02S13398	KABA2_02	3271550	1416357	1417673	-	439	0	1		1	439	100	100	0	2222	1317	100	100	0	6585
KABA1_02S05104	KABA1_02	3068639	550367	551326	+	320	0	1		KABA2_02S13376	KABA2_02	3269830	1414637	1415596	-	320	0	1		1	320	100	100	0	1645	960	100	100	0	4800
KABA1_02S05126	KABA1_02	3069747	551475	552764	-	430	0	1		KABA2_02S13354	KABA2_02	3268392	1413199	1414488	+	430	0	1		1	430	100	100	0	2247	1290	100	100	0	6450
KABA1_02S05148	KABA1_02	3071392	553120	553440	+	107	0	1		KABA2_02S13332	KABA2_02	3267716	1412523	1412843	-	107	0	1		1	107	100	100	0	540	321	100	100	0	1605
KABA1_02S05214	KABA1_02	3073871	555599	557107	-	503	0	1		KABA2_02S13266	KABA2_02	3264049	1408856	1410364	+	503	0	1		1	503	100	100	0	2611	1509	100	100	0	7545
KABA1_02S05236	KABA1_02	3075987	557715	558707	+	331	0	1		KABA2_02S13244	KABA2_02	3262449	1407256	1408248	-	331	0	1		1	331	100	100	0	1701	993	100	100	0	4965
KABA1_02S05258	KABA1_02	3077275	559003	566493	-	2497	0	1		KABA2_02S13222	KABA2_02	3254663	1399470	1406960	+	2497	0	1		1	2497	100	100	0	12683	7491	100	100	0	37437
KABA1_02S05280	KABA1_02	3085188	566916	568658	-	581	0	1		KABA2_02S13200	KABA2_02	3252498	1397305	1399047	+	581	0	1		1	581	100	100	0	2950	1743	100	100	0	8715
KABA1_02S05302	KABA1_02	3087642	569370	570236	-	289	0	1		KABA2_02S13178	KABA2_02	3250920	1395727	1396593	+	289	0	1		1	289	100	100	0	1506	867	100	100	0	4335
KABA1_02S05324	KABA1_02	3088920	570648	572093	+	482	0	1		KABA2_02S13156	KABA2_02	3249063	1393870	1395315	-	482	0	1		1	482	100	100	0	2444	1446	100	100	0	7230
KABA1_02S05346	KABA1_02	3090924	572652	573365	+	238	0	1		KABA2_02S13134	KABA2_02	3247791	1392598	1393311	-	238	0	1		1	238	100	100	0	1257	714	100	100	0	3570
KABA1_02S05368	KABA1_02	3092162	573890	575308	+	473	0	1		KABA2_02S13112	KABA2_02	3245848	1390655	1392073	-	473	0	1		1	473	100	100	0	2425	1419	99.9	99.9	0	7086
KABA1_02S05390	KABA1_02	3093966	575694	576935	-	414	0	1		KABA2_02S13090	KABA2_02	3244221	1389028	1390269	+	414	0	1		1	414	100	100	0	2151	1242	100	100	0	6210
KABA1_02S05412	KABA1_02	3095847	577575	580499	-	975	0	1		KABA2_02S13068	KABA2_02	3240657	1385464	1388388	+	975	0	1		1	975	100	100	0	5041	2925	100	100	0	14625
KABA1_02S05434	KABA1_02	3099684	581412	582275	-	288	0	1		KABA2_02S13046	KABA2_02	3238881	1383688	1384551	+	288	0	1		1	288	100	100	0	1517	864	100	100	0	4320
KABA1_02S05478	KABA1_02	3103845	585573	586142	-	190	0	1		KABA2_02S13002	KABA2_02	3235014	1379821	1380390	+	190	0	1		1	190	100	100	0	1064	570	100	100	0	2850
KABA1_02S05500	KABA1_02	3104736	586464	587255	-	264	0	1		KABA2_02S12980	KABA2_02	3233901	1378708	1379499	+	264	0	1		1	264	100	100	0	1327	792	100	100	0	3960
KABA1_02S05522	KABA1_02	3106111	587839	590022	+	728	0	1		KABA2_02S12958	KABA2_02	3231134	1375941	1378124	-	728	0	1		1	728	100	100	0	3851	2184	100	100	0	10920
KABA1_02S05544	KABA1_02	3110090	591818	593719	+	634	0	1		KABA2_02S12936	KABA2_02	3227437	1372244	1374145	-	634	0	1		1	634	100	100	0	3360	1902	100	100	0	9510
KABA1_02S05566	KABA1_02	3112245	593973	595625	-	551	0	1		KABA2_02S12914	KABA2_02	3225531	1370338	1371990	+	551	0	1		1	551	100	100	0	2904	1653	100	100	0	8265
KABA1_02S05588	KABA1_02	3114422	596150	597460	-	437	0	1		KABA2_02S12892	KABA2_02	3223696	1368503	1369813	+	437	0	1		1	437	100	100	0	2278	1311	100	100	0	6555
KABA1_02S05632	KABA1_02	3119081	600809	601897	+	363	0	1		KABA2_02S12848	KABA2_02	3219247	1364054	1365142	-	363	0	1		1	363	100	100	0	1825	1089	100	100	0	5445
KABA1_02S05654	KABA1_02	3120892	602620	603255	-	212	0	1		KABA2_02S12826	KABA2_02	3217889	1362696	1363331	+	212	0	1		1	212	100	100	0	1081	636	100	100	0	3180
KABA1_02S05676	KABA1_02	3121940	603668	605716	+	683	0	1		KABA2_02S12804	KABA2_02	3215428	1360235	1362283	-	683	0	1		1	683	100	100	0	3514	2049	100	100	0	10245
KABA1_02S05698	KABA1_02	3124069	605797	606486	-	230	0	1		KABA2_02S12782	KABA2_02	3214658	1359465	1360154	+	230	0	1		1	230	100	100	0	1231	690	100	100	0	3450
KABA1_02S05720	KABA1_02	3125519	607247	607978	+	244	0	1		KABA2_02S12760	KABA2_02	3213166	1357973	1358704	-	244	0	1		1	244	100	100	0	1260	732	100	100	0	3660
KABA1_02S05742	KABA1_02	3126546	608274	608594	-	107	0	1		KABA2_02S12738	KABA2_02	3212550	1357357	1357677	+	107	0	1		1	107	100	100	0	549	321	100	100	0	1605
KABA1_02S05786	KABA1_02	3131692	613420	614646	-	409	0	1		KABA2_02S12694	KABA2_02	3206453	1351260	1352486	+	409	0	1		1	409	100	100	0	2087	1227	100	100	0	6135
KABA1_02S05808	KABA1_02	3133460	615188	615829	-	214	0	1		KABA2_02S12672	KABA2_02	3205270	1350077	1350718	+	214	0	1		1	214	100	100	0	1105	642	100	100	0	3210
KABA1_02S05830	KABA1_02	3134424	616152	617366	+	405	0	1		KABA2_02S12650	KABA2_02	3203733	1348540	1349754	-	405	0	1		1	405	100	100	0	2048	1215	100	100	0	6075
KABA1_02S05852	KABA1_02	3135672	617400	617888	-	163	0	1		KABA2_02S12628	KABA2_02	3203211	1348018	1348506	+	163	0	1		1	163	100	100	0	816	489	100	100	0	2445
KABA1_02S05896	KABA1_02	3138205	619933	621309	+	459	0	1		KABA2_02S12584	KABA2_02	3199790	1344597	1345973	-	459	0	1		1	459	100	100	0	2407	1377	100	100	0	6885
KABA1_02S05940	KABA1_02	3141677	623405	625318	-	638	0	1		KABA2_02S12540	KABA2_02	3195781	1340588	1342501	+	638	0	1		1	638	100	100	0	3344	1914	100	100	0	9570
KABA1_02S05962	KABA1_02	3144187	625915	628665	-	917	0	1		KABA2_02S12518	KABA2_02	3192434	1337241	1339991	+	917	0	1		1	917	100	100	0	4666	2751	100	100	0	13755
KABA1_02S05984	KABA1_02	3147469	629197	631833	-	879	0	1		KABA2_02S12496	KABA2_02	3189266	1334073	1336709	+	879	0	1		1	879	100	100	0	4557	2637	100	100	0	13185
KABA1_02S06006	KABA1_02	3151542	633270	634721	-	484	0	1		KABA2_02S12474	KABA2_02	3186378	1331185	1332636	+	484	0	1		1	484	100	100	0	2593	1452	100	100	0	7260
KABA1_02S06028	KABA1_02	3160480	642208	643167	+	320	0	1		KABA2_02S12452	KABA2_02	3177940	1322747	1323706	-	320	0	1		1	320	100	100	0	1707	960	100	100	0	4800
KABA1_02S06050	KABA1_02	3162321	644049	646505	-	819	0	1		KABA2_02S12430	KABA2_02	3174602	1319409	1321865	+	819	0	1		1	819	100	100	0	4298	2457	100	100	0	12285
KABA1_02S06072	KABA1_02	3165580	647308	650019	-	904	0	1		KABA2_02S12408	KABA2_02	3171088	1315895	1318606	+	904	0	1		1	904	100	100	0	4650	2712	100	100	0	13560
KABA1_02S06116	KABA1_02	3172496	654224	655348	+	375	0	1		KABA2_02S12364	KABA2_02	3165760	1310567	1311691	-	375	0	1		1	375	100	100	0	1961	1125	100	100	0	5625
KABA1_02S06138	KABA1_02	3173926	655654	657219	-	522	0	1		KABA2_02S12342	KABA2_02	3163889	1308696	1310261	+	522	0	1		1	522	100	100	0	2705	1566	100	100	0	7830
KABA1_02S06160	KABA1_02	3175979	657707	660577	-	957	0	1		KABA2_02S12320	KABA2_02	3160531	1305338	1308208	+	957	0	1		1	957	100	100	0	4979	2871	100	100	0	14355
KABA1_02S06182	KABA1_02	3180981	662709	664487	+	593	0	1		KABA2_02S12298	KABA2_02	3156621	1301428	1303206	-	593	0	1		1	593	100	100	0	3109	1779	100	100	0	8895
KABA1_02S06204	KABA1_02	3183236	664964	668221	-	1086	0	1		KABA2_02S12276	KABA2_02	3152887	1297694	1300951	+	1086	0	1		1	1086	100	100	0	5601	3258	100	100	0	16290
KABA1_02S06226	KABA1_02	3189104	670832	671527	+	232	0	1		KABA2_02S12254	KABA2_02	3149581	1294388	1295083	-	232	0	1		1	232	100	100	0	1197	696	100	100	0	3480
KABA1_02S06248	KABA1_02	3190080	671808	672287	-	160	0	1		KABA2_02S12232	KABA2_02	3148821	1293628	1294107	+	160	0	1		1	160	100	100	0	816	480	100	100	0	2400
KABA1_02S06270	KABA1_02	3191635	673363	674469	-	369	0	1		KABA2_02S12210	KABA2_02	3146639	1291446	1292552	+	369	0	1		1	369	100	100	0	1923	1107	100	100	0	5535
KABA1_02S06292	KABA1_02	3200968	682696	683682	+	329	0	1		KABA2_02S12188	KABA2_02	3137426	1282233	1283219	-	329	0	1		1	329	100	100	0	1803	987	100	100	0	4935
KABA1_02S06314	KABA1_02	3202566	684294	684626	-	111	0	1		KABA2_02S12166	KABA2_02	3136482	1281289	1281621	+	111	0	1		1	111	100	100	0	625	333	100	100	0	1665
KABA1_02S06336	KABA1_02	3203503	685231	687018	-	596	0	1		KABA2_02S12144	KABA2_02	3134090	1278897	1280684	+	596	0	1		1	596	100	100	0	3119	1788	100	100	0	8940
KABA1_02S06380	KABA1_02	3207075	688803	689888	+	362	0	1		KABA2_02S12122	KABA2_02	3131221	1276028	1277113	-	362	0	1		1	362	100	100	0	1912	1086	99.7	99.7	0	5403
KABA1_02S06490	KABA1_02	3215161	696889	697635	-	249	0	1		KABA2_02S12012	KABA2_02	3123460	1268267	1269013	+	249	0	1		1	249	100	100	0	1251	747	100	100	0	3735
KABA1_02S06512	KABA1_02	3217138	698866	699879	-	338	0	1		KABA2_02S11990	KABA2_02	3121216	1266023	1267036	+	338	0	1		1	338	100	100	0	1823	1014	100	100	0	5070
KABA1_02S06534	KABA1_02	3224087	705815	706915	+	367	0	1		KABA2_02S11968	KABA2_02	3114180	1258987	1260087	-	367	0	1		1	367	100	100	0	1951	1101	100	100	0	5505
KABA1_02S06556	KABA1_02	3226942	708670	710790	-	707	0	1		KABA2_02S11946	KABA2_02	3110305	1255112	1257232	+	707	0	1		1	707	100	100	0	3714	2121	100	100	0	10605
KABA1_02S06578	KABA1_02	3230246	711974	712954	-	327	0	1		KABA2_02S11924	KABA2_02	3108141	1252948	1253928	+	327	0	1		1	327	100	100	0	1739	981	100	100	0	4905
KABA1_02S06600	KABA1_02	3233854	715582	716892	+	437	0	1		KABA2_02S11902	KABA2_02	3104283	1249090	1250400	-	437	0	1		1	437	100	100	0	2091	1311	100	100	0	6555
KABA1_02S06622	KABA1_02	3235601	717329	717946	-	206	0	1		KABA2_02S11880	KABA2_02	3103229	1248036	1248653	+	206	0	1		1	206	100	100	0	1048	618	100	100	0	3090
KABA1_02S06644	KABA1_02	3236639	718367	720181	+	605	0	1		KABA2_02S11858	KABA2_02	3100994	1245801	1247615	-	605	0	1		1	605	100	100	0	3167	1815	100	100	0	9075
KABA1_02S06666	KABA1_02	3238923	720651	721094	-	148	0	1		KABA2_02S11836	KABA2_02	3100081	1244888	1245331	+	148	0	1		1	148	100	100	0	802	444	100	100	0	2220
KABA1_02S06688	KABA1_02	3244228	725956	727638	+	561	0	1		KABA2_02S11814	KABA2_02	3093537	1238344	1240026	-	561	0	1		1	561	100	100	0	2980	1683	100	100	0	8415
KABA1_02S06710	KABA1_02	3246783	728511	729080	-	190	0	1		KABA2_02S11792	KABA2_02	3092095	1236902	1237471	+	190	0	1		1	190	100	100	0	944	570	100	100	0	2850
KABA1_02S06732	KABA1_02	3248153	729881	730204	+	108	0	1		KABA2_02S11770	KABA2_02	3090971	1235778	1236101	-	108	0	1		1	108	100	100	0	538	324	100	100	0	1620
KABA1_02S06754	KABA1_02	3249249	730977	732089	-	371	0	1		KABA2_02S11748	KABA2_02	3089086	1233893	1235005	+	371	0	1		1	371	100	100	0	1897	1113	100	100	0	5565
KABA1_02S06776	KABA1_02	3255113	736841	737110	+	90	0	1		KABA2_02S11726	KABA2_02	3083988	1228795	1229064	-	90	0	1		1	90	100	100	0	509	270	100	100	0	1350
KABA1_02S06798	KABA1_02	3255697	737425	738399	-	325	0	1		KABA2_02S11704	KABA2_02	3082699	1227506	1228480	+	325	0	1		1	325	100	100	0	1635	975	100	100	0	4875
KABA1_02S06820	KABA1_02	3258787	740515	741435	+	307	0	1		KABA2_02S11682	KABA2_02	3079663	1224470	1225390	-	307	0	1		1	307	100	100	0	1621	921	100	100	0	4605
KABA1_02S06842	KABA1_02	3260390	742118	746668	+	1517	0	1		KABA2_02S11660	KABA2_02	3074430	1219237	1223787	-	1517	0	1		1	1517	100	100	0	7718	4551	100	100	0	22755
KABA1_02S06864	KABA1_02	3265347	747075	749117	+	681	0	1		KABA2_02S11638	KABA2_02	3071981	1216788	1218830	-	681	0	1		1	681	100	100	0	3496	2043	100	100	0	10206
KABA1_02S06886	KABA1_02	3267564	749292	751961	-	890	0	1		KABA2_02S11616	KABA2_02	3069137	1213944	1216613	+	890	0	1		1	890	100	100	0	4623	2670	100	100	0	13350
KABA1_02S06908	KABA1_02	3270746	752474	755581	-	1036	0	1		KABA2_02S11594	KABA2_02	3065517	1210324	1213431	+	1036	0	1		1	1036	100	100	0	5232	3108	100	100	0	15540
KABA1_02S06930	KABA1_02	3274437	756165	757235	+	357	0	1		KABA2_02S11572	KABA2_02	3063863	1208670	1209740	-	357	0	1		1	357	100	100	0	1791	1071	100	100	0	5355
KABA1_02S06952	KABA1_02	3275709	757437	758180	-	248	0	1		KABA2_02S11550	KABA2_02	3062918	1207725	1208468	+	248	0	1		1	248	100	100	0	1275	744	100	100	0	3720
KABA1_02S06974	KABA1_02	3276747	758475	759863	+	463	0	1		KABA2_02S11528	KABA2_02	3061235	1206042	1207430	-	463	0	1		1	463	100	100	0	2445	1389	100	100	0	6945
KABA1_02S06996	KABA1_02	3278336	760064	763594	-	1177	0	1		KABA2_02S11506	KABA2_02	3057504	1202311	1205841	+	1177	0	1		1	1177	100	100	0	6024	3531	100	100	0	17655
KABA1_02S07018	KABA1_02	3282450	764178	764735	+	186	0	1		KABA2_02S11484	KABA2_02	3056363	1201170	1201727	-	186	0	1		1	186	100	100	0	954	558	100	100	0	2790
KABA1_02S07040	KABA1_02	3283485	765213	766448	+	412	0	1		KABA2_02S11462	KABA2_02	3054650	1199457	1200692	-	412	0	1		1	412	100	100	0	2161	1236	100	100	0	6180
KABA1_02S07062	KABA1_02	3285053	766781	769837	+	1019	0	1		KABA2_02S11440	KABA2_02	3051261	1196068	1199124	-	1019	0	1		1	1019	100	100	0	5126	3057	100	100	0	15285
KABA1_02S07084	KABA1_02	3288531	770259	771293	+	345	0	1		KABA2_02S11418	KABA2_02	3049805	1194612	1195646	-	345	0	1		1	345	100	100	0	1762	1035	100	100	0	5175
KABA1_02S07106	KABA1_02	3289925	771653	772840	+	396	0	1		KABA2_02S11396	KABA2_02	3048258	1193065	1194252	-	396	0	1		1	396	100	100	0	2056	1188	100	100	0	5940
KABA1_02S07128	KABA1_02	3291702	773430	774350	+	307	0	1		KABA2_02S11374	KABA2_02	3046748	1191555	1192475	-	307	0	1		1	307	100	100	0	1591	921	100	100	0	4605
KABA1_02S07150	KABA1_02	3292809	774537	775304	-	256	0	1		KABA2_02S11352	KABA2_02	3045794	1190601	1191368	+	256	0	1		1	256	100	100	0	1311	768	100	100	0	3840
KABA1_02S07172	KABA1_02	3294109	775837	776841	-	335	0	1		KABA2_02S11330	KABA2_02	3044257	1189064	1190068	+	335	0	1		1	335	100	100	0	1767	1005	100	100	0	5025
KABA1_02S07238	KABA1_02	3297173	778901	779725	+	275	0	1		KABA2_02S11264	KABA2_02	3041154	1185961	1186785	-	275	0	1		1	275	100	100	0	1417	825	100	100	0	4125
KABA1_02S07260	KABA1_02	3298204	779932	782850	-	973	0	1		KABA2_02S11242	KABA2_02	3038029	1182836	1185754	+	973	0	1		1	973	100	100	0	5111	2919	100	100	0	14595
KABA1_02S07282	KABA1_02	3301884	783612	784838	-	409	0	1		KABA2_02S11220	KABA2_02	3036041	1180848	1182074	+	409	0	1		1	409	100	100	0	2052	1227	100	100	0	6135
KABA1_02S07304	KABA1_02	3303572	785300	785899	+	200	0	1		KABA2_02S11198	KABA2_02	3034980	1179787	1180386	-	200	0	1		1	200	100	100	0	1021	600	100	100	0	3000
KABA1_02S07348	KABA1_02	3309293	791021	792859	+	613	0	1		KABA2_02S11154	KABA2_02	3027978	1172785	1174623	-	613	0	1		1	613	100	100	0	3207	1839	100	100	0	9195
KABA1_02S07370	KABA1_02	3311406	793134	793613	-	160	0	1		KABA2_02S11132	KABA2_02	3027224	1172031	1172510	+	160	0	1		1	160	100	100	0	866	480	100	100	0	2400
KABA1_02S07392	KABA1_02	3312471	794199	796238	-	680	0	1		KABA2_02S11110	KABA2_02	3024599	1169406	1171445	+	680	0	1		1	680	100	100	0	3526	2040	100	100	0	10200
KABA1_02S07414	KABA1_02	3315907	797635	799266	-	544	0	1		KABA2_02S11088	KABA2_02	3021571	1166378	1168009	+	544	0	1		1	544	100	100	0	2863	1632	100	100	0	8160
KABA1_02S07436	KABA1_02	3318294	800022	800777	-	252	0	1		KABA2_02S11066	KABA2_02	3020060	1164867	1165622	+	252	0	1		1	252	100	100	0	1318	756	100	100	0	3780
KABA1_02S07458	KABA1_02	3319765	801493	802743	+	417	0	1		KABA2_02S11044	KABA2_02	3018094	1162901	1164151	-	417	0	1		1	417	100	100	0	2191	1251	100	100	0	6255
KABA1_02S07480	KABA1_02	3321971	803699	805072	+	458	0	1		KABA2_02S11022	KABA2_02	3015765	1160572	1161945	-	458	0	1		1	458	100	100	0	2383	1374	100	100	0	6870
KABA1_02S07502	KABA1_02	3323540	805268	805702	-	145	0	1		KABA2_02S11000	KABA2_02	3015135	1159942	1160376	+	145	0	1		1	145	100	100	0	775	435	100	100	0	2175
KABA1_02S07546	KABA1_02	3327344	809072	810409	+	446	0	1		KABA2_02S10956	KABA2_02	3010430	1155237	1156574	-	446	0	1		1	446	100	100	0	2363	1338	100	100	0	6690
KABA1_02S07568	KABA1_02	3328917	810645	816356	-	1904	0	1		KABA2_02S10934	KABA2_02	3004483	1149290	1155001	+	1904	0	1		1	1904	100	100	0	9749	5712	100	100	0	28551
KABA1_02S07590	KABA1_02	3335132	816860	817639	+	187	0	2	219	KABA2_02S10912	KABA2_02	3003200	1148007	1148786	-	187	0	2	219	1	187	100	100	0	959	561	100	100	0	2805
KABA1_02S07612	KABA1_02	3336160	817888	818802	+	305	0	1		KABA2_02S10890	KABA2_02	3002037	1146844	1147758	-	305	0	1		1	305	100	100	0	1658	915	100	100	0	4575
KABA1_02S07634	KABA1_02	3337244	818972	821749	-	926	0	1		KABA2_02S10868	KABA2_02	2999090	1143897	1146674	+	926	0	1		1	926	100	100	0	4611	2778	100	100	0	13890
KABA1_02S07656	KABA1_02	3340820	822548	824221	+	558	0	1		KABA2_02S10846	KABA2_02	2996618	1141425	1143098	-	558	0	1		1	558	100	100	0	2862	1674	100	100	0	8370
KABA1_02S07678	KABA1_02	3342889	824617	824934	+	106	0	1		KABA2_02S10824	KABA2_02	2995905	1140712	1141029	-	106	0	1		1	106	100	100	0	585	318	100	100	0	1590
KABA1_02S07700	KABA1_02	3344206	825934	827907	+	658	0	1		KABA2_02S10802	KABA2_02	2992932	1137739	1139712	-	658	0	1		1	658	100	100	0	3478	1974	100	100	0	9870
KABA1_02S07722	KABA1_02	3346857	828585	832634	-	1350	0	1		KABA2_02S10780	KABA2_02	2988205	1133012	1137061	+	1350	0	1		1	1350	100	100	0	6859	4050	100	100	0	20250
KABA1_02S07744	KABA1_02	3351990	833718	834731	+	338	0	1		KABA2_02S10758	KABA2_02	2986108	1130915	1131928	-	338	0	1		1	338	100	100	0	1735	1014	100	100	0	5070
KABA1_02S07766	KABA1_02	3353512	835240	836085	+	282	0	1		KABA2_02S10736	KABA2_02	2984754	1129561	1130406	-	282	0	1		1	282	100	100	0	1441	846	100	100	0	4230
KABA1_02S07788	KABA1_02	3354804	836532	838679	-	716	0	1		KABA2_02S10714	KABA2_02	2982160	1126967	1129114	+	716	0	1		1	716	100	100	0	3820	2148	100	100	0	10740
KABA1_02S07810	KABA1_02	3361147	842875	845595	-	907	0	1		KABA2_02S10692	KABA2_02	2975244	1120051	1122771	+	907	0	1		1	907	100	100	0	4540	2721	100	100	0	13605
KABA1_02S07832	KABA1_02	3364869	846597	847490	-	298	0	1		KABA2_02S10670	KABA2_02	2973349	1118156	1119049	+	298	0	1		1	298	100	100	0	1514	894	100	100	0	4470
KABA1_02S07854	KABA1_02	3367810	849538	851721	+	728	0	1		KABA2_02S10648	KABA2_02	2969118	1113925	1116108	-	728	0	1		1	728	100	100	0	3823	2184	100	100	0	10920
KABA1_02S07876	KABA1_02	3372222	853950	855683	+	578	0	1		KABA2_02S10626	KABA2_02	2965156	1109963	1111696	-	578	0	1		1	578	100	100	0	3010	1734	100	100	0	8670
KABA1_02S07898	KABA1_02	3374794	856522	857466	+	315	0	1		KABA2_02S10604	KABA2_02	2963373	1108180	1109124	-	315	0	1		1	315	100	100	0	1640	945	100	100	0	4725
KABA1_02S07920	KABA1_02	3375911	857639	858661	-	341	0	1		KABA2_02S10582	KABA2_02	2962178	1106985	1108007	+	341	0	1		1	341	100	100	0	1756	1023	100	100	0	5115
KABA1_02S07942	KABA1_02	3377817	859545	860339	-	265	0	1		KABA2_02S10560	KABA2_02	2960500	1105307	1106101	+	265	0	1		1	265	100	100	0	1390	795	100	100	0	3975
KABA1_02S07964	KABA1_02	3379430	861158	862093	-	312	0	1		KABA2_02S10538	KABA2_02	2958746	1103553	1104488	+	312	0	1		1	312	100	100	0	1624	936	100	100	0	4680
KABA1_02S07986	KABA1_02	3381280	863008	864033	-	342	0	1		KABA2_02S10516	KABA2_02	2956806	1101613	1102638	+	342	0	1		1	342	100	100	0	1841	1026	100	100	0	5130
KABA1_02S08052	KABA1_02	3388957	870685	871386	-	234	0	1		KABA2_02S10450	KABA2_02	2949453	1094260	1094961	+	234	0	1		1	234	100	100	0	1181	702	100	100	0	3510
KABA1_02S08074	KABA1_02	3390681	872409	874175	+	589	0	1		KABA2_02S10428	KABA2_02	2946664	1091471	1093237	-	589	0	1		1	589	100	100	0	3074	1767	100	100	0	8835
KABA1_02S08096	KABA1_02	3392575	874303	875118	-	272	0	1		KABA2_02S10406	KABA2_02	2945721	1090528	1091343	+	272	0	1		1	272	100	100	0	1366	816	100	100	0	4080
KABA1_02S08118	KABA1_02	3394017	875745	877046	+	434	0	1		KABA2_02S10384	KABA2_02	2943793	1088600	1089901	-	434	0	1		1	434	100	100	0	2216	1302	100	100	0	6510
KABA1_02S08140	KABA1_02	3395668	877396	878373	+	326	0	1		KABA2_02S10362	KABA2_02	2942466	1087273	1088250	-	326	0	1		1	326	100	100	0	1685	978	100	100	0	4890
KABA1_02S08162	KABA1_02	3397156	878884	879663	+	260	0	1		KABA2_02S10340	KABA2_02	2941176	1085983	1086762	-	260	0	1		1	260	100	100	0	1382	780	100	100	0	3900
KABA1_02S08184	KABA1_02	3398431	880159	881298	+	380	0	1		KABA2_02S10318	KABA2_02	2939541	1084348	1085487	-	380	0	1		1	380	100	100	0	1974	1140	100	100	0	5700
KABA1_02S08206	KABA1_02	3400461	882189	885464	+	1092	0	1		KABA2_02S10296	KABA2_02	2935375	1080182	1083457	-	1092	0	1		1	1092	100	100	0	5512	3276	100	100	0	16380
KABA1_02S08228	KABA1_02	3403999	885727	891078	-	1784	0	1		KABA2_02S10274	KABA2_02	2929761	1074568	1079919	+	1784	0	1		1	1784	100	100	0	9390	5352	100	100	0	26760
KABA1_02S08250	KABA1_02	3412261	893989	895062	+	358	0	1		KABA2_02S10252	KABA2_02	2925777	1070584	1071657	-	358	0	1		1	358	100	100	0	1805	1074	100	100	0	5370
KABA1_02S08272	KABA1_02	3413717	895445	899125	-	1227	0	1		KABA2_02S10230	KABA2_02	2921714	1066521	1070201	+	1227	0	1		1	1227	100	100	0	6457	3681	100	100	0	18405
KABA1_02S08294	KABA1_02	3418402	900130	902619	+	830	0	1		KABA2_02S10208	KABA2_02	2918220	1063027	1065516	-	830	0	1		1	830	100	100	0	4265	2490	100	100	0	12450
KABA1_02S08316	KABA1_02	3421188	902916	905120	+	735	0	1		KABA2_02S10186	KABA2_02	2915719	1060526	1062730	-	735	0	1		1	735	100	100	0	3736	2205	100	100	0	11025
KABA1_02S08338	KABA1_02	3424434	906162	907697	+	512	0	1		KABA2_02S10164	KABA2_02	2913142	1057949	1059484	-	512	0	1		1	512	100	100	0	2676	1536	100	100	0	7680
KABA1_02S08360	KABA1_02	3426475	908203	911475	+	1091	0	1		KABA2_02S10142	KABA2_02	2909364	1054171	1057443	-	1091	0	1		1	1091	100	100	0	5729	3273	100	100	0	16365
KABA1_02S08382	KABA1_02	3429913	911641	912105	-	155	0	1		KABA2_02S10120	KABA2_02	2908734	1053541	1054005	+	155	0	1		1	155	100	100	0	833	465	100	100	0	2325
KABA1_02S08404	KABA1_02	3430945	912673	914247	-	525	0	1		KABA2_02S10098	KABA2_02	2906607	1051414	1052988	+	525	0	1		1	525	100	100	0	2832	1575	100	100	0	7875
KABA1_02S08426	KABA1_02	3436349	918077	918637	+	187	0	1		KABA2_02S10076	KABA2_02	2902217	1047024	1047584	-	187	0	1		1	187	100	100	0	994	561	100	100	0	2805
KABA1_02S08448	KABA1_02	3437601	919329	920705	+	459	0	1		KABA2_02S10054	KABA2_02	2900149	1044956	1046332	-	459	0	1		1	459	100	100	0	2369	1377	100	100	0	6885
KABA1_02S08470	KABA1_02	3439186	920914	921494	-	139	0	2	164	KABA2_02S10032	KABA2_02	2899360	1044167	1044747	+	139	0	2	164	1	139	100	100	0	696	417	100	100	0	2085
KABA1_02S08492	KABA1_02	3440223	921951	922439	-	163	0	1		KABA2_02S10010	KABA2_02	2898415	1043222	1043710	+	163	0	1		1	163	100	100	0	821	489	100	100	0	2445
KABA1_02S08514	KABA1_02	3441154	922882	923349	+	156	0	1		KABA2_02S09988	KABA2_02	2897505	1042312	1042779	-	156	0	1		1	156	100	100	0	789	468	100	100	0	2340
KABA1_02S08536	KABA1_02	3442065	923793	926558	+	922	0	1		KABA2_02S09966	KABA2_02	2894296	1039103	1041868	-	922	0	1		1	922	100	100	0	4758	2766	100	100	0	13821
KABA1_02S08558	KABA1_02	3445136	926864	929782	-	973	0	1		KABA2_02S09944	KABA2_02	2891072	1035879	1038797	+	973	0	1		1	973	100	100	0	5061	2919	100	100	0	14595
KABA1_02S08580	KABA1_02	3448696	930424	931116	-	231	0	1		KABA2_02S09922	KABA2_02	2889738	1034545	1035237	+	231	0	1		1	231	100	100	0	1208	693	100	100	0	3465
KABA1_02S08602	KABA1_02	3450657	932385	933413	+	343	0	1		KABA2_02S09900	KABA2_02	2887441	1032248	1033276	-	343	0	1		1	343	100	100	0	1734	1029	100	100	0	5145
KABA1_02S08624	KABA1_02	3452279	934007	934804	+	266	0	1		KABA2_02S09878	KABA2_02	2886050	1030857	1031654	-	266	0	1		1	266	100	100	0	1347	798	100	100	0	3990
KABA1_02S08646	KABA1_02	3453807	935535	937457	-	641	0	1		KABA2_02S09856	KABA2_02	2883397	1028204	1030126	+	641	0	1		1	641	100	100	0	3319	1923	100	100	0	9615
KABA1_02S08690	KABA1_02	3460606	942334	945063	-	910	0	1		KABA2_02S09812	KABA2_02	2875714	1020521	1023250	+	910	0	1		1	910	100	100	0	4790	2730	100	100	0	13650
KABA1_02S08734	KABA1_02	3467334	949062	950381	-	440	0	1		KABA2_02S09768	KABA2_02	2870475	1015282	1016601	+	440	0	1		1	440	100	100	0	2339	1320	100	100	0	6600
KABA1_02S08756	KABA1_02	3469184	950912	951811	-	300	0	1		KABA2_02S09746	KABA2_02	2869045	1013852	1014751	+	300	0	1		1	300	100	100	0	1547	900	100	100	0	4500
KABA1_02S08800	KABA1_02	3476853	958581	959984	+	468	0	1		KABA2_02S09702	KABA2_02	2860872	1005679	1007082	-	468	0	1		1	468	100	100	0	2409	1404	100	100	0	7020
KABA1_02S08822	KABA1_02	3480177	961905	962690	+	262	0	1		KABA2_02S09680	KABA2_02	2858166	1002973	1003758	-	262	0	1		1	262	100	100	0	1349	786	100	100	0	3930
KABA1_02S08844	KABA1_02	3481687	963415	963855	-	147	0	1		KABA2_02S09658	KABA2_02	2857001	1001808	1002248	+	147	0	1		1	147	100	100	0	758	441	100	100	0	2205
KABA1_02S08910	KABA1_02	3483892	965620	966987	-	456	0	1		KABA2_02S01562	KABA2_02	2010037	154844	156211	-	456	0	1		1	456	100	100	0	2454	1368	100	100	0	6840
KABA1_02S08932	KABA1_02	3485551	967279	967884	-	202	0	1		KABA2_02S01584	KABA2_02	2011696	156503	157108	-	202	0	1		1	202	100	100	0	1045	606	100	100	0	3030
KABA1_02S08954	KABA1_02	3488290	970018	970470	+	151	0	1		KABA2_02S01606	KABA2_02	2014435	159242	159694	+	151	0	1		1	151	100	100	0	763	453	100	100	0	2265
KABA1_02S08976	KABA1_02	3489144	970872	972092	+	407	0	1		KABA2_02S01628	KABA2_02	2015289	160096	161316	+	407	0	1		1	407	100	100	0	2029	1221	100	100	0	6105
KABA1_02S08998	KABA1_02	3490654	972382	973080	-	233	0	1		KABA2_02S01650	KABA2_02	2016799	161606	162304	-	233	0	1		1	233	100	100	0	1180	699	100	100	0	3495
KABA1_02S09020	KABA1_02	3491727	973455	974063	-	203	0	1		KABA2_02S01672	KABA2_02	2017872	162679	163287	-	203	0	1		1	203	100	100	0	1045	609	100	100	0	3045
KABA1_02S09042	KABA1_02	3492641	974369	976321	-	651	0	1		KABA2_02S01694	KABA2_02	2018786	163593	165545	-	651	0	1		1	651	100	100	0	3408	1953	100	100	0	9765
KABA1_02S09064	KABA1_02	3494891	976619	979741	-	1041	0	1		KABA2_02S01716	KABA2_02	2021036	165843	168965	-	1041	0	1		1	1041	100	100	0	5297	3123	100	100	0	15615
KABA1_02S09086	KABA1_02	3498469	980197	981061	-	110	0	2	535	KABA2_02S01738	KABA2_02	2024614	169421	170285	-	110	0	2	535	1	110	100	100	0	588	330	100	100	0	1650
KABA1_02S09108	KABA1_02	3499948	981676	982704	-	343	0	1		KABA2_02S01760	KABA2_02	2026093	170900	171928	-	343	0	1		1	343	100	100	0	1836	1029	100	100	0	5145
KABA1_02S09130	KABA1_02	3501478	983206	984927	+	574	0	1		KABA2_02S01782	KABA2_02	2027623	172430	174151	+	574	0	1		1	574	100	100	0	2952	1722	100	100	0	8610
KABA1_02S09152	KABA1_02	3504269	985997	991219	+	1741	0	1		KABA2_02S01804	KABA2_02	2030414	175221	180443	+	1741	0	1		1	1741	100	100	0	9044	5223	100	100	0	26115
KABA1_02S09174	KABA1_02	3509892	991620	992426	+	269	0	1		KABA2_02S01826	KABA2_02	2036037	180844	181650	+	269	0	1		1	269	100	100	0	1350	807	100	100	0	4035
KABA1_02S09196	KABA1_02	3511395	993123	994166	+	348	0	1		KABA2_02S01848	KABA2_02	2037540	182347	183390	+	348	0	1		1	348	100	100	0	1780	1044	100	100	0	5220
KABA1_02S09218	KABA1_02	3512860	994588	995117	+	99	0	2	233	KABA2_02S01870	KABA2_02	2039005	183812	184316	+	99	0	2	208	1	99	100	100	0	495	297	100	100	0	1485
KABA1_02S09240	KABA1_02	3513652	995380	995841	-	154	0	1		KABA2_02S01892	KABA2_02	2039772	184579	185040	-	154	0	1		1	154	100	100	0	793	462	100	100	0	2310
KABA1_02S09262	KABA1_02	3514782	996510	998582	+	691	0	1		KABA2_02S01914	KABA2_02	2040902	185709	187781	+	691	0	1		1	691	100	100	0	3559	2073	100	100	0	10365
KABA1_02S09284	KABA1_02	3517112	998840	999514	+	225	0	1		KABA2_02S01936	KABA2_02	2043232	188039	188713	+	225	0	1		1	225	100	100	0	1196	675	100	100	0	3375
KABA1_02S09306	KABA1_02	3518032	999760	1001277	+	506	0	1		KABA2_02S01958	KABA2_02	2044152	188959	190476	+	506	0	1		1	506	100	100	0	2614	1518	100	100	0	7590
KABA1_02S09328	KABA1_02	3519842	1001570	1002127	+	186	0	1		KABA2_02S01980	KABA2_02	2045962	190769	191326	+	186	0	1		1	186	100	100	0	965	558	100	100	0	2790
KABA1_02S09350	KABA1_02	3520567	1002295	1003653	-	453	0	1		KABA2_02S02002	KABA2_02	2046687	191494	192852	-	453	0	1		1	453	100	100	0	2347	1359	100	100	0	6795
KABA1_02S09372	KABA1_02	3522388	1004116	1009875	-	1920	0	1		KABA2_02S02024	KABA2_02	2048508	193315	199074	-	1920	0	1		1	1920	100	100	0	9892	5760	100	100	0	28800
KABA1_02S09394	KABA1_02	3528714	1010442	1013834	+	1131	0	1		KABA2_02S02046	KABA2_02	2054834	199641	203033	+	1131	0	1		1	1131	100	100	0	5822	3393	100	100	0	16965
KABA1_02S09460	KABA1_02	3537613	1019341	1021140	-	600	0	1		KABA2_02S02112	KABA2_02	2063733	208540	210339	-	600	0	1		1	600	100	100	0	3072	1800	100	100	0	9000
KABA1_02S09482	KABA1_02	3539870	1021598	1024015	+	806	0	1		KABA2_02S02134	KABA2_02	2065990	210797	213214	+	806	0	1		1	806	100	100	0	4115	2418	100	100	0	12090
KABA1_02S09504	KABA1_02	3542485	1024213	1025658	-	482	0	1		KABA2_02S02156	KABA2_02	2068605	213412	214857	-	482	0	1		1	482	100	100	0	2591	1446	100	100	0	7230
KABA1_02S09526	KABA1_02	3544243	1025971	1027302	-	444	0	1		KABA2_02S02178	KABA2_02	2070363	215170	216501	-	444	0	1		1	444	100	100	0	2388	1332	100	100	0	6660
KABA1_02S09548	KABA1_02	3545788	1027516	1028796	+	427	0	1		KABA2_02S02200	KABA2_02	2071908	216715	217995	+	427	0	1		1	427	100	100	0	2212	1281	100	100	0	6405
KABA1_02S09570	KABA1_02	3547559	1029287	1030504	-	406	0	1		KABA2_02S02222	KABA2_02	2073679	218486	219703	-	406	0	1		1	406	100	100	0	2063	1218	100	100	0	6090
KABA1_02S09592	KABA1_02	3548907	1030635	1031108	-	158	0	1		KABA2_02S02244	KABA2_02	2075027	219834	220307	-	158	0	1		1	158	100	100	0	850	474	100	100	0	2370
KABA1_02S09614	KABA1_02	3549504	1031232	1033148	+	639	0	1		KABA2_02S02266	KABA2_02	2075624	220431	222347	+	639	0	1		1	639	100	100	0	3411	1917	100	100	0	9585
KABA1_02S09636	KABA1_02	3551729	1033457	1034500	+	348	0	1		KABA2_02S02288	KABA2_02	2077849	222656	223699	+	348	0	1		1	348	100	100	0	1751	1044	99.4	99.4	0	5166
KABA1_02S09658	KABA1_02	3553262	1034990	1036336	+	449	0	1		KABA2_02S02310	KABA2_02	2079382	224189	225535	+	449	0	1		1	449	100	100	0	2326	1347	99.6	99.6	0	6681
KABA1_02S09746	KABA1_02	3560992	1042720	1043166	+	149	0	1		KABA2_02S02398	KABA2_02	2087092	231899	232345	+	149	0	1		1	149	100	100	0	805	447	100	100	0	2235
KABA1_02S09768	KABA1_02	3561730	1043458	1044126	-	223	0	1		KABA2_02S02420	KABA2_02	2087829	232636	233304	-	223	0	1		1	223	100	100	0	1167	669	100	100	0	3345
KABA1_02S09812	KABA1_02	3566173	1047901	1049898	+	666	0	1		KABA2_02S02464	KABA2_02	2092272	237079	239076	+	666	0	1		1	666	100	100	0	3446	1998	99.9	99.9	0	9972
KABA1_02S09834	KABA1_02	3568270	1049998	1050516	-	173	0	1		KABA2_02S02486	KABA2_02	2094369	239176	239721	-	182	0	1		1	182	95.1	95.1	2021-09-04	904	546	95.1	95.1	2021-09-04	2595
KABA1_02S09966	KABA1_02	3580018	1061746	1062636	-	297	0	1		KABA2_02S02618	KABA2_02	2106116	250923	251813	-	297	0	1		1	297	100	100	0	1549	891	100	100	0	4455
KABA1_02S10032	KABA1_02	3585763	1067491	1068393	+	301	0	1		KABA2_02S02684	KABA2_02	2111860	256667	257569	+	301	0	1		1	301	100	100	0	1613	903	100	100	0	4515
KABA1_02S10076	KABA1_02	3588267	1069995	1071215	-	407	0	1		KABA2_02S02728	KABA2_02	2114365	259172	260392	-	407	0	1		1	407	100	100	0	2126	1221	99.8	99.8	0	6087
KABA1_02S10142	KABA1_02	3594982	1076710	1077987	-	426	0	1		KABA2_02S02794	KABA2_02	2121066	265873	267150	-	426	0	1		1	426	100	100	0	2250	1278	100	100	0	6390
KABA1_02S10164	KABA1_02	3597062	1078790	1081525	+	912	0	1		KABA2_02S02816	KABA2_02	2123146	267953	270688	+	912	0	1		1	912	100	100	0	4726	2736	99.8	99.8	0	13635
KABA1_02S10208	KABA1_02	3601827	1083555	1084424	+	290	0	1		KABA2_02S02860	KABA2_02	2127911	272718	273587	+	290	0	1		1	290	100	100	0	1539	870	100	100	0	4350
KABA1_02S10252	KABA1_02	3603437	1085165	1086028	-	288	0	1		KABA2_02S02904	KABA2_02	2129521	274328	275191	-	288	0	1		1	288	100	100	0	1501	864	99.7	99.7	0	4293
KABA1_02S10296	KABA1_02	3606767	1088495	1089820	-	442	0	1		KABA2_02S02948	KABA2_02	2132851	277658	278983	-	442	0	1		1	442	100	100	0	2308	1326	99.7	99.7	0	6594
KABA1_02S10318	KABA1_02	3609544	1091272	1091595	+	108	0	1		KABA2_02S02970	KABA2_02	2135628	280435	280758	+	108	0	1		1	108	100	100	0	552	324	100	100	0	1620
KABA1_02S10384	KABA1_02	3616548	1098276	1099379	-	368	0	1		KABA2_02S03036	KABA2_02	2142636	287443	288546	-	368	0	1		1	368	100	100	0	1986	1104	99.8	99.8	0	5502
KABA1_02S10428	KABA1_02	3622123	1103851	1104792	-	314	0	1		KABA2_02S03080	KABA2_02	2148211	293018	293959	-	314	0	1		1	314	100	100	0	1597	942	99.8	99.8	0	4692
KABA1_02S10472	KABA1_02	3625537	1107265	1108170	+	302	0	1		KABA2_02S03124	KABA2_02	2151633	296440	297345	+	302	0	1		1	302	100	100	0	1543	906	99.9	99.9	0	4521
KABA1_02S10494	KABA1_02	3627009	1108737	1109627	+	297	0	1		KABA2_02S03146	KABA2_02	2153105	297912	298802	+	297	0	1		1	297	100	100	0	1525	891	99.8	99.8	0	4437
KABA1_02S10560	KABA1_02	3633509	1115237	1116141	+	242	0	2	179	KABA2_02S03212	KABA2_02	2159598	304405	305309	+	242	0	2	179	1	242	100	100	0	1242	726	99.9	99.9	0	3621
KABA1_02S10604	KABA1_02	3637937	1119665	1120375	-	237	0	1		KABA2_02S03256	KABA2_02	2164021	308828	309538	-	237	0	1		1	237	100	100	0	1161	711	99.7	99.7	0	3537
KABA1_02S10626	KABA1_02	3639747	1121475	1121687	-	71	0	1		KABA2_02S03278	KABA2_02	2165831	310638	310850	-	71	0	1		1	71	100	100	0	378	213	100	100	0	1065
KABA1_02S10714	KABA1_02	3649421	1131149	1134142	-	998	0	1		KABA2_02S03366	KABA2_02	2175504	320311	323304	-	998	0	1		1	998	100	100	0	5118	2994	99.9	99.9	0	14934
KABA1_02S10780	KABA1_02	3656174	1137902	1139638	-	579	0	1		KABA2_02S03432	KABA2_02	2182251	327058	328794	-	579	0	1		1	579	100	100	0	3015	1737	100	100	0	8685
KABA1_02S10824	KABA1_02	3661285	1143013	1143882	+	290	0	1		KABA2_02S03476	KABA2_02	2187362	332169	333038	+	290	0	1		1	290	100	100	0	1443	870	100	100	0	4350
KABA1_02S10846	KABA1_02	3662667	1144395	1145555	+	387	0	1		KABA2_02S03498	KABA2_02	2188744	333551	334711	+	387	0	1		1	387	100	100	0	2084	1161	100	100	0	5805
KABA1_02S10868	KABA1_02	3664073	1145801	1146712	-	304	0	1		KABA2_02S03520	KABA2_02	2190150	334957	335868	-	304	0	1		1	304	100	100	0	1570	912	100	100	0	4560
KABA1_02S10890	KABA1_02	3666136	1147864	1149618	+	585	0	1		KABA2_02S03542	KABA2_02	2192213	337020	338774	+	585	0	1		1	585	100	100	0	3059	1755	100	100	0	8775
KABA1_02S10912	KABA1_02	3668687	1150415	1153750	+	1112	0	1		KABA2_02S03564	KABA2_02	2194764	339571	342906	+	1112	0	1		1	1112	100	100	0	5677	3336	100	100	0	16680
KABA1_02S10934	KABA1_02	3672454	1154182	1156359	-	726	0	1		KABA2_02S03586	KABA2_02	2198531	343338	345515	-	726	0	1		1	726	100	100	0	3858	2178	100	100	0	10890
KABA1_02S10956	KABA1_02	3676017	1157745	1158812	+	356	0	1		KABA2_02S03608	KABA2_02	2202094	346901	347968	+	356	0	1		1	356	100	100	0	1908	1068	100	100	0	5340
KABA1_02S10978	KABA1_02	3677235	1158963	1160108	-	382	0	1		KABA2_02S03630	KABA2_02	2203312	348119	349264	-	382	0	1		1	382	100	100	0	1957	1146	100	100	0	5730
KABA1_02S11000	KABA1_02	3678663	1160391	1161983	-	531	0	1		KABA2_02S03652	KABA2_02	2204740	349547	351139	-	531	0	1		1	531	100	100	0	2746	1593	100	100	0	7965
KABA1_02S11022	KABA1_02	3680708	1162436	1163146	+	237	0	1		KABA2_02S03674	KABA2_02	2206785	351592	352302	+	237	0	1		1	237	100	100	0	1194	711	100	100	0	3555
KABA1_02S11044	KABA1_02	3681670	1163398	1164915	+	506	0	1		KABA2_02S03696	KABA2_02	2207747	352554	354071	+	506	0	1		1	506	100	100	0	2572	1518	100	100	0	7590
KABA1_02S11088	KABA1_02	3685627	1167355	1171815	+	1487	0	1		KABA2_02S03740	KABA2_02	2211704	356511	360971	+	1487	0	1		1	1487	100	100	0	7487	4461	100	100	0	22305
KABA1_02S11110	KABA1_02	3690385	1172113	1172907	+	265	0	1		KABA2_02S03762	KABA2_02	2216462	361269	362063	+	265	0	1		1	265	100	100	0	1341	795	100	100	0	3975
KABA1_02S11132	KABA1_02	3691479	1173207	1173470	+	88	0	1		KABA2_02S03784	KABA2_02	2217556	362363	362626	+	88	0	1		1	88	100	100	0	452	264	100	100	0	1320
KABA1_02S11154	KABA1_02	3692643	1174371	1176068	-	566	0	1		KABA2_02S03806	KABA2_02	2218720	363527	365224	-	566	0	1		1	566	100	100	0	2947	1698	100	100	0	8490
KABA1_02S11176	KABA1_02	3694556	1176284	1177087	-	268	0	1		KABA2_02S03828	KABA2_02	2220633	365440	366243	-	268	0	1		1	268	100	100	0	1396	804	100	100	0	4020
KABA1_02S11198	KABA1_02	3695649	1177377	1178417	+	347	0	1		KABA2_02S03850	KABA2_02	2221726	366533	367573	+	347	0	1		1	347	100	100	0	1756	1041	100	100	0	5205
KABA1_02S11220	KABA1_02	3697153	1178881	1179828	+	316	0	1		KABA2_02S03872	KABA2_02	2223230	368037	368984	+	316	0	1		1	316	100	100	0	1613	948	100	100	0	4740
KABA1_02S11242	KABA1_02	3698723	1180451	1182409	+	653	0	1		KABA2_02S03894	KABA2_02	2224800	369607	371565	+	653	0	1		1	653	100	100	0	3360	1959	100	100	0	9795
KABA1_02S11264	KABA1_02	3701541	1183269	1185062	+	598	0	1		KABA2_02S03916	KABA2_02	2227618	372425	374218	+	598	0	1		1	598	100	100	0	3011	1794	100	100	0	8970
KABA1_02S11308	KABA1_02	3708176	1189904	1190782	-	293	0	1		KABA2_02S03982	KABA2_02	2234293	379100	379978	-	293	0	1		1	293	100	100	0	1510	879	100	100	0	4395
KABA1_02S11330	KABA1_02	3709484	1191212	1192174	+	321	0	1		KABA2_02S04004	KABA2_02	2235601	380408	381370	+	321	0	1		1	321	100	100	0	1675	963	100	100	0	4815
KABA1_02S11374	KABA1_02	3716126	1197854	1198660	+	269	0	1		KABA2_02S04070	KABA2_02	2242149	386956	387762	+	269	0	1		1	269	100	100	0	1376	807	100	100	0	4035
KABA1_02S11418	KABA1_02	3717471	1199199	1199528	+	110	0	1		KABA2_02S04114	KABA2_02	2243494	388301	388630	+	110	0	1		1	110	100	100	0	601	330	100	100	0	1650
KABA1_02S11440	KABA1_02	3719035	1200763	1201434	+	224	0	1		KABA2_02S04136	KABA2_02	2245058	389865	390536	+	224	0	1		1	224	100	100	0	1178	672	100	100	0	3360
KABA1_02S11462	KABA1_02	3721388	1203116	1205233	+	706	0	1		KABA2_02S04158	KABA2_02	2247415	392222	394339	+	706	0	1		1	706	100	100	0	3773	2118	100	100	0	10590
KABA1_02S11484	KABA1_02	3723874	1205602	1206765	-	388	0	1		KABA2_02S04180	KABA2_02	2249901	394708	395871	-	388	0	1		1	388	100	100	0	1992	1164	100	100	0	5820
KABA1_02S11506	KABA1_02	3725863	1207591	1208157	-	189	0	1		KABA2_02S04202	KABA2_02	2251890	396697	397263	-	189	0	1		1	189	100	100	0	992	567	100	100	0	2835
KABA1_02S11528	KABA1_02	3728702	1210430	1211551	+	374	0	1		KABA2_02S04224	KABA2_02	2254729	399536	400657	+	374	0	1		1	374	100	100	0	1878	1122	100	100	0	5610
KABA1_02S11550	KABA1_02	3730717	1212445	1212849	-	135	0	1		KABA2_02S04246	KABA2_02	2256744	401551	401955	-	135	0	1		1	135	100	100	0	674	405	100	100	0	2025
KABA1_02S11572	KABA1_02	3733081	1214809	1216700	-	471	0	2	479	KABA2_02S04268	KABA2_02	2259108	403915	405806	-	471	0	2	479	1	471	100	100	0	2522	1413	100	100	0	7065
KABA1_02S11594	KABA1_02	3735696	1217424	1218284	-	287	0	1		KABA2_02S04290	KABA2_02	2261723	406530	407390	-	287	0	1		1	287	100	100	0	1471	861	100	100	0	4305
KABA1_02S11616	KABA1_02	3742425	1224153	1226621	+	823	0	1		KABA2_02S04312	KABA2_02	2268452	413259	415727	+	823	0	1		1	823	100	100	0	4287	2469	100	100	0	12345
KABA1_02S11638	KABA1_02	3745151	1226879	1227790	-	304	0	1		KABA2_02S04334	KABA2_02	2271178	415985	416896	-	304	0	1		1	304	100	100	0	1625	912	100	100	0	4560
KABA1_02S11660	KABA1_02	3746990	1228718	1229830	+	371	0	1		KABA2_02S04356	KABA2_02	2273017	417824	418936	+	371	0	1		1	371	100	100	0	1974	1113	100	100	0	5565
KABA1_02S11682	KABA1_02	3748325	1230053	1230778	-	242	0	1		KABA2_02S04378	KABA2_02	2274352	419159	419884	-	242	0	1		1	242	100	100	0	1247	726	100	100	0	3630
KABA1_02S11704	KABA1_02	3750007	1231735	1233213	+	493	0	1		KABA2_02S04400	KABA2_02	2276034	420841	422319	+	493	0	1		1	493	100	100	0	2517	1479	100	100	0	7395
KABA1_02S11726	KABA1_02	3751922	1233650	1234723	+	358	0	1		KABA2_02S04422	KABA2_02	2277949	422756	423829	+	358	0	1		1	358	100	100	0	1886	1074	100	100	0	5370
KABA1_02S11792	KABA1_02	3754816	1236544	1238094	-	517	0	1		KABA2_02S04488	KABA2_02	2280843	425650	427200	-	517	0	1		1	517	100	100	0	2788	1551	100	100	0	7755
KABA1_02S11814	KABA1_02	3756702	1238430	1239731	+	434	0	1		KABA2_02S04510	KABA2_02	2282729	427536	428837	+	434	0	1		1	434	100	100	0	2295	1302	100	100	0	6510
KABA1_02S11836	KABA1_02	3759018	1240746	1242899	+	718	0	1		KABA2_02S04532	KABA2_02	2285045	429852	432005	+	718	0	1		1	718	100	100	0	3738	2154	100	100	0	10770
KABA1_02S11858	KABA1_02	3761504	1243232	1244662	+	477	0	1		KABA2_02S04554	KABA2_02	2287531	432338	433768	+	477	0	1		1	477	100	100	0	2511	1431	100	100	0	7155
KABA1_02S11880	KABA1_02	3763056	1244784	1245857	-	358	0	1		KABA2_02S04576	KABA2_02	2289083	433890	434963	-	358	0	1		1	358	100	100	0	1862	1074	100	100	0	5370
KABA1_02S11902	KABA1_02	3764370	1246098	1247117	-	340	0	1		KABA2_02S04598	KABA2_02	2290397	435204	436223	-	340	0	1		1	340	100	100	0	1789	1020	100	100	0	5100
KABA1_02S11924	KABA1_02	3766681	1248409	1248627	-	73	0	1		KABA2_02S04620	KABA2_02	2292708	437515	437733	-	73	0	1		1	73	100	100	0	374	219	100	100	0	1095
KABA1_02S11946	KABA1_02	3767202	1248930	1249667	-	246	0	1		KABA2_02S04642	KABA2_02	2293229	438036	438773	-	246	0	1		1	246	100	100	0	1281	738	100	100	0	3690
KABA1_02S11968	KABA1_02	3768367	1250095	1253094	-	1000	0	1		KABA2_02S04664	KABA2_02	2294394	439201	442200	-	1000	0	1		1	1000	100	100	0	5543	3000	100	100	0	15000
KABA1_02S11990	KABA1_02	3771711	1253439	1254995	-	519	0	1		KABA2_02S04686	KABA2_02	2297738	442545	444101	-	519	0	1		1	519	100	100	0	2720	1557	100	100	0	7785
KABA1_02S12012	KABA1_02	3773704	1255432	1257534	+	701	0	1		KABA2_02S04708	KABA2_02	2299731	444538	446640	+	701	0	1		1	701	100	100	0	3694	2103	100	100	0	10515
KABA1_02S12034	KABA1_02	3776131	1257859	1259889	-	677	0	1		KABA2_02S04730	KABA2_02	2302158	446965	448995	-	677	0	1		1	677	100	100	0	3467	2031	100	100	0	10155
KABA1_02S12100	KABA1_02	3783757	1265485	1268160	+	892	0	1		KABA2_02S04796	KABA2_02	2309784	454591	457266	+	892	0	1		1	892	100	100	0	4704	2676	100	100	0	13380
KABA1_02S12122	KABA1_02	3786951	1268679	1269848	+	390	0	1		KABA2_02S04818	KABA2_02	2312978	457785	458954	+	390	0	1		1	390	100	100	0	2087	1170	100	100	0	5850
KABA1_02S12144	KABA1_02	3788453	1270181	1272007	+	609	0	1		KABA2_02S04840	KABA2_02	2314480	459287	461113	+	609	0	1		1	609	100	100	0	3104	1827	100	100	0	9135
KABA1_02S12166	KABA1_02	3790819	1272547	1273143	+	199	0	1		KABA2_02S04862	KABA2_02	2316846	461653	462249	+	199	0	1		1	199	100	100	0	1016	597	100	100	0	2985
KABA1_02S12188	KABA1_02	3791608	1273336	1275132	-	599	0	1		KABA2_02S04884	KABA2_02	2317635	462442	464238	-	599	0	1		1	599	100	100	0	3129	1797	100	100	0	8985
KABA1_02S12254	KABA1_02	3799387	1281115	1283673	+	853	0	1		KABA2_02S04950	KABA2_02	2325414	470221	472779	+	853	0	1		1	853	100	100	0	4326	2559	100	100	0	12795
KABA1_02S12276	KABA1_02	3802058	1283786	1285084	-	433	0	1		KABA2_02S04972	KABA2_02	2328085	472892	474190	-	433	0	1		1	433	100	100	0	2254	1299	100	100	0	6495
KABA1_02S12298	KABA1_02	3804055	1285783	1286985	+	401	0	1		KABA2_02S04994	KABA2_02	2330082	474889	476091	+	401	0	1		1	401	100	100	0	2097	1203	100	100	0	6015
KABA1_02S12320	KABA1_02	3805586	1287314	1288636	-	441	0	1		KABA2_02S05016	KABA2_02	2331613	476420	477742	-	441	0	1		1	441	100	100	0	2251	1323	100	100	0	6615
KABA1_02S12342	KABA1_02	3807761	1289489	1290223	-	178	0	2	201	KABA2_02S05038	KABA2_02	2333788	478595	479329	-	178	0	2	201	1	178	100	100	0	894	534	100	100	0	2670
KABA1_02S12386	KABA1_02	3813549	1295277	1297286	+	670	0	1		KABA2_02S05082	KABA2_02	2339576	484383	486392	+	670	0	1		1	670	100	100	0	3419	2010	100	100	0	10050
KABA1_02S12408	KABA1_02	3815817	1297545	1299188	-	548	0	1		KABA2_02S05104	KABA2_02	2341844	486651	488294	-	548	0	1		1	548	100	100	0	2914	1644	100	100	0	8220
KABA1_02S12430	KABA1_02	3818004	1299732	1301609	+	626	0	1		KABA2_02S05126	KABA2_02	2344031	488838	490715	+	626	0	1		1	626	100	100	0	3281	1878	100	100	0	9390
KABA1_02S12452	KABA1_02	3820428	1302156	1304945	+	930	0	1		KABA2_02S05148	KABA2_02	2346455	491262	494051	+	930	0	1		1	930	100	100	0	4853	2790	100	100	0	13950
KABA1_02S12496	KABA1_02	3824530	1306258	1307418	-	387	0	1		KABA2_02S05192	KABA2_02	2350557	495364	496524	-	387	0	1		1	387	100	100	0	1922	1161	100	100	0	5805
KABA1_02S12518	KABA1_02	3826151	1307879	1308535	-	219	0	1		KABA2_02S05214	KABA2_02	2352178	496985	497641	-	219	0	1		1	219	100	100	0	1156	657	100	100	0	3285
KABA1_02S12540	KABA1_02	3827207	1308935	1310389	+	485	0	1		KABA2_02S05236	KABA2_02	2353234	498041	499495	+	485	0	1		1	485	100	100	0	2530	1455	100	100	0	7275
KABA1_02S12562	KABA1_02	3829092	1310820	1311452	+	211	0	1		KABA2_02S05258	KABA2_02	2355118	499925	500557	+	211	0	1		1	211	100	100	0	1064	633	100	100	0	3165
KABA1_02S12650	KABA1_02	3837145	1318873	1320813	+	647	0	1		KABA2_02S05280	KABA2_02	2360707	505514	507454	+	647	0	1		1	647	100	100	0	3411	1941	99.6	99.6	0	9642
KABA1_02S12738	KABA1_02	3850369	1332097	1333536	+	480	0	1		KABA2_02S05368	KABA2_02	2373938	518745	520184	+	480	0	1		1	480	100	100	0	2467	1440	100	100	0	7200
KABA1_02S12892	KABA1_02	3868799	1350527	1352734	+	736	0	1		KABA2_02S05522	KABA2_02	2391129	535936	538143	+	736	0	1		1	736	100	100	0	3766	2208	100	100	0	11040
KABA1_02S12914	KABA1_02	3871924	1353652	1355766	+	705	0	1		KABA2_02S05544	KABA2_02	2394254	539061	541175	+	705	0	1		1	705	100	100	0	3714	2115	100	100	0	10575
KABA1_02S13002	KABA1_02	3882764	1364492	1365127	+	212	0	1		KABA2_02S05632	KABA2_02	2405112	549919	550554	+	212	0	1		1	212	100	100	0	1079	636	100	100	0	3180
KABA1_02S13178	KABA1_02	3904311	1386039	1386794	+	252	0	1		KABA2_02S05808	KABA2_02	2426686	571493	572248	+	252	0	1		1	252	100	100	0	1312	756	99.9	99.9	0	3771
KABA1_02S13200	KABA1_02	3905573	1387301	1388590	-	430	0	1		KABA2_02S05830	KABA2_02	2427948	572755	574044	-	430	0	1		1	430	100	100	0	2247	1290	100	100	0	6450
KABA1_02S13222	KABA1_02	3907790	1389518	1389763	-	82	0	1		KABA2_02S05852	KABA2_02	2430165	574972	575217	-	82	0	1		1	82	100	100	0	443	246	100	100	0	1230
KABA1_02S13244	KABA1_02	3909522	1391250	1391852	+	201	0	1		KABA2_02S05874	KABA2_02	2431897	576704	577306	+	201	0	1		1	201	100	100	0	1021	603	100	100	0	3015
KABA1_02S13266	KABA1_02	3911076	1392804	1396022	+	1073	0	1		KABA2_02S05896	KABA2_02	2433451	578258	581476	+	1073	0	1		1	1073	100	100	0	5636	3219	99.8	99.8	0	16050
KABA1_02S13310	KABA1_02	3917191	1398919	1399275	+	119	0	1		KABA2_02S05940	KABA2_02	2439564	584371	584727	+	119	0	1		1	119	100	100	0	610	357	100	100	0	1785
KABA1_02S13508	KABA1_02	3944488	1426216	1427217	+	334	0	1		KABA2_02S06138	KABA2_02	2466859	611666	612667	+	334	0	1		1	334	100	100	0	1745	1002	100	100	0	5010
KABA1_02S13530	KABA1_02	3945601	1427329	1428864	-	512	0	1		KABA2_02S06160	KABA2_02	2467972	612779	614314	-	512	0	1		1	512	100	100	0	2707	1536	100	100	0	7680
KABA1_02S13552	KABA1_02	3947536	1429264	1430343	-	360	0	1		KABA2_02S06182	KABA2_02	2469907	614714	615793	-	360	0	1		1	360	100	100	0	1810	1080	100	100	0	5400
KABA1_02S13574	KABA1_02	3949784	1431512	1432027	+	172	0	1		KABA2_02S06204	KABA2_02	2472155	616962	617477	+	172	0	1		1	172	100	100	0	871	516	100	100	0	2580
KABA1_02S13596	KABA1_02	3952116	1433844	1434485	+	214	0	1		KABA2_02S06226	KABA2_02	2474487	619294	619935	+	214	0	1		1	214	100	100	0	1116	642	100	100	0	3210
KABA1_02S13618	KABA1_02	3959277	1441005	1443668	+	888	0	1		KABA2_02S06248	KABA2_02	2481648	626455	629118	+	888	0	1		1	888	100	100	0	4781	2664	100	100	0	13320
KABA1_02S13640	KABA1_02	3963679	1445407	1447002	+	532	0	1		KABA2_02S06270	KABA2_02	2486050	630857	632452	+	532	0	1		1	532	100	100	0	2769	1596	100	100	0	7980
KABA1_02S13662	KABA1_02	3965384	1447112	1448017	-	302	0	1		KABA2_02S06292	KABA2_02	2487755	632562	633467	-	302	0	1		1	302	100	100	0	1619	906	100	100	0	4530
KABA1_02S13684	KABA1_02	3967223	1448951	1451539	+	863	0	1		KABA2_02S06314	KABA2_02	2489594	634401	636989	+	863	0	1		1	863	100	100	0	4533	2589	100	100	0	12945
KABA1_02S13706	KABA1_02	3970013	1451741	1453840	-	700	0	1		KABA2_02S06336	KABA2_02	2492384	637191	639290	-	700	0	1		1	700	100	100	0	3723	2100	100	100	0	10500
KABA1_02S13728	KABA1_02	3972880	1454608	1457451	+	948	0	1		KABA2_02S06358	KABA2_02	2495251	640058	642901	+	948	0	1		1	948	100	100	0	4875	2844	100	100	0	14220
KABA1_02S13750	KABA1_02	3975862	1457590	1458699	-	370	0	1		KABA2_02S06380	KABA2_02	2498233	643040	644149	-	370	0	1		1	370	100	100	0	1895	1110	100	100	0	5550
KABA1_02S13772	KABA1_02	3977851	1459579	1460037	-	153	0	1		KABA2_02S06402	KABA2_02	2500222	645029	645487	-	153	0	1		1	153	100	100	0	790	459	100	100	0	2295
KABA1_02S13794	KABA1_02	3978579	1460307	1460804	-	166	0	1		KABA2_02S06424	KABA2_02	2500950	645757	646254	-	166	0	1		1	166	100	100	0	866	498	100	100	0	2490
KABA1_02S13816	KABA1_02	3979091	1460819	1464565	-	1249	0	1		KABA2_02S06446	KABA2_02	2501462	646269	650015	-	1249	0	1		1	1249	100	100	0	6381	3747	100	100	0	18735
KABA1_02S13838	KABA1_02	3983567	1465295	1466140	+	282	0	1		KABA2_02S06468	KABA2_02	2505938	650745	651590	+	282	0	1		1	282	100	100	0	1435	846	100	100	0	4230
KABA1_02S13860	KABA1_02	3985105	1466833	1471020	+	1396	0	1		KABA2_02S06490	KABA2_02	2507476	652283	656470	+	1396	0	1		1	1396	100	100	0	7113	4188	100	100	0	20940
KABA1_02S13882	KABA1_02	3989405	1471133	1472296	-	388	0	1		KABA2_02S06512	KABA2_02	2511776	656583	657746	-	388	0	1		1	388	100	100	0	1994	1164	100	100	0	5820
KABA1_02S13904	KABA1_02	3992150	1473878	1474696	+	273	0	1		KABA2_02S06534	KABA2_02	2514521	659328	660146	+	273	0	1		1	273	100	100	0	1375	819	100	100	0	4095
KABA1_02S13926	KABA1_02	3993145	1474873	1475577	-	235	0	1		KABA2_02S06556	KABA2_02	2515516	660323	661027	-	235	0	1		1	235	100	100	0	1229	705	100	100	0	3525
KABA1_02S13948	KABA1_02	3994588	1476316	1478082	-	589	0	1		KABA2_02S06578	KABA2_02	2516959	661766	663532	-	589	0	1		1	589	100	100	0	3044	1767	100	100	0	8835
KABA1_02S13970	KABA1_02	3998765	1480493	1481677	-	395	0	1		KABA2_02S06600	KABA2_02	2521136	665943	667127	-	395	0	1		1	395	100	100	0	2067	1185	100	100	0	5925
KABA1_02S13992	KABA1_02	4003280	1485008	1486177	-	390	0	1		KABA2_02S06622	KABA2_02	2525651	670458	671627	-	390	0	1		1	390	100	100	0	2055	1170	100	100	0	5850
KABA1_02S14014	KABA1_02	4007772	1489500	1490390	-	297	0	1		KABA2_02S06644	KABA2_02	2530161	674968	675858	-	297	0	1		1	297	100	100	0	1517	891	100	100	0	4455
KABA1_02S14036	KABA1_02	4009565	1491293	1494337	-	1015	0	1		KABA2_02S06666	KABA2_02	2531954	676761	679805	-	1015	0	1		1	1015	100	100	0	5357	3045	100	100	0	15225
KABA1_02S14058	KABA1_02	4015969	1497697	1498497	+	267	0	1		KABA2_02S06688	KABA2_02	2538358	683165	683965	+	267	0	1		1	267	100	100	0	1347	801	100	100	0	4005
KABA1_02S14080	KABA1_02	4017224	1498952	1502239	-	1096	0	1		KABA2_02S06710	KABA2_02	2539613	684420	687707	-	1096	0	1		1	1096	100	100	0	5747	3288	100	100	0	16440
KABA1_02S14102	KABA1_02	4021267	1502995	1503972	-	326	0	1		KABA2_02S06732	KABA2_02	2543656	688463	689440	-	326	0	1		1	326	100	100	0	1736	978	100	100	0	4890
KABA1_02S14234	KABA1_02	4033147	1514875	1515447	+	191	0	1		KABA2_02S06864	KABA2_02	2555538	700345	700917	+	191	0	1		1	191	100	100	0	971	573	99.8	99.8	0	2856
KABA1_02S14256	KABA1_02	4034099	1515827	1516327	+	167	0	1		KABA2_02S06886	KABA2_02	2556490	701297	701797	+	167	0	1		1	167	100	100	0	900	501	100	100	0	2505
KABA1_02S14300	KABA1_02	4038141	1519869	1520417	+	183	0	1		KABA2_02S06930	KABA2_02	2560533	705340	705888	+	183	0	1		1	183	100	100	0	955	549	99.5	99.5	0	2718
KABA1_02S14322	KABA1_02	4038918	1520646	1521956	-	437	0	1		KABA2_02S06952	KABA2_02	2561312	706119	707429	-	437	0	1		1	437	100	100	0	2208	1311	99.9	99.9	0	6546
KABA1_02S14344	KABA1_02	4040958	1522686	1524482	+	599	0	1		KABA2_02S06974	KABA2_02	2563352	708159	709955	+	599	0	1		1	599	100	100	0	3113	1797	99.9	99.9	0	8976
KABA1_02S14366	KABA1_02	4043247	1524975	1526015	+	347	0	1		KABA2_02S06996	KABA2_02	2565641	710448	711488	+	347	0	1		1	347	100	100	0	1800	1041	100	100	0	5205
KABA1_02S14388	KABA1_02	4045414	1527142	1528533	+	464	0	1		KABA2_02S07018	KABA2_02	2567808	712615	714006	+	464	0	1		1	464	100	100	0	2394	1392	100	100	0	6960
KABA1_02S14410	KABA1_02	4047150	1528878	1529207	+	110	0	1		KABA2_02S07040	KABA2_02	2569544	714351	714680	+	110	0	1		1	110	100	100	0	541	330	100	100	0	1650
KABA1_02S14432	KABA1_02	4047926	1529654	1530868	+	405	0	1		KABA2_02S07062	KABA2_02	2570320	715127	716341	+	405	0	1		1	405	100	100	0	2108	1215	100	100	0	6075
KABA1_02S14454	KABA1_02	4049341	1531069	1533324	-	752	0	1		KABA2_02S07084	KABA2_02	2571735	716542	718797	-	752	0	1		1	752	100	100	0	4040	2256	100	100	0	11280
KABA1_02S14498	KABA1_02	4057280	1539008	1539991	-	328	0	1		KABA2_02S07128	KABA2_02	2579674	724481	725464	-	328	0	1		1	328	100	100	0	1661	984	100	100	0	4920
KABA1_02S14520	KABA1_02	4059191	1540919	1542325	+	469	0	1		KABA2_02S07150	KABA2_02	2581585	726392	727798	+	469	0	1		1	469	100	100	0	2387	1407	100	100	0	7035
KABA1_02S14542	KABA1_02	4061117	1542845	1544941	-	699	0	1		KABA2_02S07172	KABA2_02	2583511	728318	730414	-	699	0	1		1	699	100	100	0	3655	2097	100	100	0	10485
KABA1_02S14564	KABA1_02	4064287	1546015	1547361	+	449	0	1		KABA2_02S07194	KABA2_02	2586681	731488	732834	+	449	0	1		1	449	100	100	0	2376	1347	100	100	0	6735
KABA1_02S14586	KABA1_02	4065658	1547386	1549392	-	669	0	1		KABA2_02S07216	KABA2_02	2588052	732859	734865	-	669	0	1		1	669	100	100	0	3396	2007	100	100	0	10035
KABA1_02S14608	KABA1_02	4068269	1549997	1550473	+	159	0	1		KABA2_02S07238	KABA2_02	2590663	735470	735946	+	159	0	1		1	159	100	100	0	834	477	100	100	0	2385
KABA1_02S14630	KABA1_02	4069402	1551130	1552260	+	377	0	1		KABA2_02S07260	KABA2_02	2591796	736603	737733	+	377	0	1		1	377	100	100	0	2004	1131	100	100	0	5655
KABA1_02S14652	KABA1_02	4072137	1553865	1555442	+	526	0	1		KABA2_02S07282	KABA2_02	2594531	739338	740915	+	526	0	1		1	526	100	100	0	2741	1578	100	100	0	7890
KABA1_02S14674	KABA1_02	4074283	1556011	1556844	+	278	0	1		KABA2_02S07304	KABA2_02	2596677	741484	742317	+	278	0	1		1	278	100	100	0	1442	834	100	100	0	4170
KABA1_02S14696	KABA1_02	4075403	1557131	1558060	-	310	0	1		KABA2_02S07326	KABA2_02	2597797	742604	743533	-	310	0	1		1	310	100	100	0	1589	930	100	100	0	4650
KABA1_02S14718	KABA1_02	4077317	1559045	1559854	-	270	0	1		KABA2_02S07348	KABA2_02	2599711	744518	745327	-	270	0	1		1	270	100	100	0	1418	810	100	100	0	4050
KABA1_02S14740	KABA1_02	4079401	1561129	1562526	+	466	0	1		KABA2_02S07370	KABA2_02	2601795	746602	747999	+	466	0	1		1	466	100	100	0	2523	1398	100	100	0	6990
KABA1_02S14762	KABA1_02	4080944	1562672	1563613	-	314	0	1		KABA2_02S07392	KABA2_02	2603338	748145	749086	-	314	0	1		1	314	100	100	0	1613	942	100	100	0	4710
KABA1_02S14784	KABA1_02	4082230	1563958	1564752	+	265	0	1		KABA2_02S07414	KABA2_02	2604624	749431	750225	+	265	0	1		1	265	100	100	0	1378	795	100	100	0	3975
KABA1_02S14806	KABA1_02	4083717	1565445	1565900	+	152	0	1		KABA2_02S07436	KABA2_02	2606111	750918	751373	+	152	0	1		1	152	100	100	0	814	456	100	100	0	2280
KABA1_02S14828	KABA1_02	4084583	1566311	1566721	+	137	0	1		KABA2_02S07458	KABA2_02	2606977	751784	752194	+	137	0	1		1	137	100	100	0	701	411	100	100	0	2055
KABA1_02S14850	KABA1_02	4085129	1566857	1567852	-	332	0	1		KABA2_02S07480	KABA2_02	2607523	752330	753325	-	332	0	1		1	332	100	100	0	1725	996	100	100	0	4980
KABA1_02S14872	KABA1_02	4086459	1568187	1569152	-	322	0	1		KABA2_02S07502	KABA2_02	2608853	753660	754625	-	322	0	1		1	322	100	100	0	1694	966	100	100	0	4830
KABA1_02S14894	KABA1_02	4087876	1569604	1570299	+	232	0	1		KABA2_02S07524	KABA2_02	2610270	755077	755772	+	232	0	1		1	232	100	100	0	1231	696	100	100	0	3480
KABA1_02S14916	KABA1_02	4088758	1570486	1575603	-	1706	0	1		KABA2_02S07546	KABA2_02	2611152	755959	761076	-	1706	0	1		1	1706	100	100	0	8594	5118	100	100	0	25590
KABA1_02S14938	KABA1_02	4094782	1576510	1580907	+	1466	0	1		KABA2_02S07568	KABA2_02	2617176	761983	766380	+	1466	0	1		1	1466	100	100	0	7648	4398	100	100	0	21981
KABA1_02S14960	KABA1_02	4099327	1581055	1582035	-	327	0	1		KABA2_02S07590	KABA2_02	2621721	766528	767508	-	327	0	1		1	327	100	100	0	1710	981	100	100	0	4905
KABA1_02S14982	KABA1_02	4101549	1583277	1584129	+	110	0	2	523	KABA2_02S07612	KABA2_02	2623945	768752	769604	+	110	0	2	523	1	110	100	100	0	589	330	100	100	0	1650
KABA1_02S15004	KABA1_02	4102745	1584473	1585279	+	269	0	1		KABA2_02S07634	KABA2_02	2625141	769948	770754	+	269	0	1		1	269	100	100	0	1376	807	100	100	0	4035
KABA1_02S15026	KABA1_02	4103986	1585714	1589637	+	1308	0	1		KABA2_02S07656	KABA2_02	2626382	771189	775112	+	1308	0	1		1	1308	100	100	0	6711	3924	100	100	0	19620
KABA1_02S15048	KABA1_02	4108311	1590039	1591271	+	411	0	1		KABA2_02S07678	KABA2_02	2630707	775514	776746	+	411	0	1		1	411	100	100	0	2147	1233	100	100	0	6165
KABA1_02S15070	KABA1_02	4109762	1591490	1592122	-	211	0	1		KABA2_02S07700	KABA2_02	2632158	776965	777597	-	211	0	1		1	211	100	100	0	1102	633	100	100	0	3165
KABA1_02S15092	KABA1_02	4110764	1592492	1593901	+	470	0	1		KABA2_02S07722	KABA2_02	2633160	777967	779376	+	470	0	1		1	470	100	100	0	2469	1410	100	100	0	7050
KABA1_02S15136	KABA1_02	4115849	1597577	1599052	+	492	0	1		KABA2_02S07766	KABA2_02	2638245	783052	784527	+	492	0	1		1	492	100	100	0	2616	1476	100	100	0	7380
KABA1_02S15202	KABA1_02	4120725	1602453	1602530	+	26	0	1		KABA2_02S07832	KABA2_02	2643121	787928	788005	+	26	0	1		1	26	100	100	0	140	78	100	100	0	390
KABA1_02S15224	KABA1_02	4120933	1602661	1603875	+	405	0	1		KABA2_02S07854	KABA2_02	2643329	788136	789350	+	405	0	1		1	405	100	100	0	2138	1215	100	100	0	6075
KABA1_02S15246	KABA1_02	4122769	1604497	1608279	+	1261	0	1		KABA2_02S07876	KABA2_02	2645165	789972	793754	+	1261	0	1		1	1261	100	100	0	6541	3783	100	100	0	18915
KABA1_02S15268	KABA1_02	4127373	1609101	1609829	+	243	0	1		KABA2_02S07898	KABA2_02	2649769	794576	795304	+	243	0	1		1	243	100	100	0	1257	729	100	100	0	3645
KABA1_02S15290	KABA1_02	4128352	1610080	1611714	-	545	0	1		KABA2_02S07920	KABA2_02	2650748	795555	797189	-	545	0	1		1	545	100	100	0	2820	1635	100	100	0	8175
KABA1_02S15312	KABA1_02	4132109	1613837	1615225	-	463	0	1		KABA2_02S07942	KABA2_02	2654505	799312	800700	-	463	0	1		1	463	100	100	0	2386	1389	100	100	0	6945
KABA1_02S15334	KABA1_02	4134135	1615863	1617575	-	571	0	1		KABA2_02S07964	KABA2_02	2656531	801338	803050	-	571	0	1		1	571	100	100	0	2894	1713	100	100	0	8565
KABA1_02S15356	KABA1_02	4136260	1617988	1619508	-	507	0	1		KABA2_02S07986	KABA2_02	2658656	803463	804983	-	507	0	1		1	507	100	100	0	2494	1521	100	100	0	7605
KABA1_02S15378	KABA1_02	4138535	1620263	1621105	-	281	0	1		KABA2_02S08008	KABA2_02	2660931	805738	806580	-	281	0	1		1	281	100	100	0	1473	843	100	100	0	4215
KABA1_02S15400	KABA1_02	4139979	1621707	1622701	-	173	0	2	476	KABA2_02S08030	KABA2_02	2662375	807182	808176	-	173	0	2	476	1	173	100	100	0	899	519	100	100	0	2595
KABA1_02S15422	KABA1_02	4141923	1623651	1624868	-	406	0	1		KABA2_02S08052	KABA2_02	2664319	809126	810343	-	406	0	1		1	406	100	100	0	2076	1218	100	100	0	6090
KABA1_02S15466	KABA1_02	4149091	1630819	1632747	+	643	0	1		KABA2_02S08096	KABA2_02	2671487	816294	818222	+	643	0	1		1	643	100	100	0	3286	1929	100	100	0	9645
KABA1_02S15488	KABA1_02	4152075	1633803	1635911	+	703	0	1		KABA2_02S08118	KABA2_02	2674471	819278	821386	+	703	0	1		1	703	100	100	0	3660	2109	100	100	0	10545
KABA1_02S15510	KABA1_02	4155591	1637319	1638050	+	244	0	1		KABA2_02S08140	KABA2_02	2677987	822794	823525	+	244	0	1		1	244	100	100	0	1279	732	100	100	0	3660
KABA1_02S15532	KABA1_02	4158677	1640405	1641379	-	325	0	1		KABA2_02S08162	KABA2_02	2681073	825880	826854	-	325	0	1		1	325	100	100	0	1712	975	100	100	0	4875
KABA1_02S15554	KABA1_02	4160063	1641791	1642894	-	368	0	1		KABA2_02S08184	KABA2_02	2682459	827266	828369	-	368	0	1		1	368	100	100	0	1962	1104	100	100	0	5520
KABA1_02S15598	KABA1_02	4162084	1643812	1646982	-	1057	0	1		KABA2_02S08228	KABA2_02	2684480	829287	832457	-	1057	0	1		1	1057	100	100	0	5453	3171	100	100	0	15855
KABA1_02S15620	KABA1_02	4166398	1648126	1648605	+	160	0	1		KABA2_02S08250	KABA2_02	2688794	833601	834080	+	160	0	1		1	160	100	100	0	812	480	100	100	0	2400
KABA1_02S15642	KABA1_02	4167041	1648769	1650391	-	541	0	1		KABA2_02S08272	KABA2_02	2689437	834244	835866	-	541	0	1		1	541	100	100	0	2847	1623	100	100	0	8115
KABA1_02S15664	KABA1_02	4170323	1652051	1657078	+	1676	0	1		KABA2_02S08294	KABA2_02	2692719	837526	842553	+	1676	0	1		1	1676	100	100	0	8443	5028	100	100	0	25140
KABA1_02S15686	KABA1_02	4176474	1658202	1658876	+	225	0	1		KABA2_02S08316	KABA2_02	2698859	843666	844340	+	225	0	1		1	225	100	100	0	1121	675	100	100	0	3375
KABA1_02S15708	KABA1_02	4177714	1659442	1660278	-	279	0	1		KABA2_02S08338	KABA2_02	2700099	844906	845742	-	279	0	1		1	279	100	100	0	1471	837	100	100	0	4185
KABA1_02S15730	KABA1_02	4178927	1660655	1664233	-	1193	0	1		KABA2_02S08360	KABA2_02	2701312	846119	849697	-	1193	0	1		1	1193	100	100	0	6015	3579	100	100	0	17895
KABA1_02S15752	KABA1_02	4183186	1664914	1665252	-	113	0	1		KABA2_02S08382	KABA2_02	2705571	850378	850716	-	113	0	1		1	113	100	100	0	572	339	100	100	0	1695
KABA1_02S15796	KABA1_02	4188770	1670498	1671319	+	274	0	1		KABA2_02S08426	KABA2_02	2711155	855962	856783	+	274	0	1		1	274	100	100	0	1426	822	100	100	0	4110
KABA1_02S15818	KABA1_02	4189797	1671525	1674632	-	1036	0	1		KABA2_02S08448	KABA2_02	2712182	856989	860096	-	1036	0	1		1	1036	100	100	0	5388	3108	100	100	0	15540
KABA1_02S15840	KABA1_02	4193458	1675186	1676118	-	311	0	1		KABA2_02S08470	KABA2_02	2715843	860650	861582	-	311	0	1		1	311	100	100	0	1614	933	100	100	0	4665
KABA1_02S15862	KABA1_02	4194817	1676545	1677642	-	366	0	1		KABA2_02S08492	KABA2_02	2717202	862009	863106	-	366	0	1		1	366	100	100	0	1915	1098	100	100	0	5490
KABA1_02S15884	KABA1_02	4196407	1678135	1679988	+	618	0	1		KABA2_02S08514	KABA2_02	2718792	863599	865452	+	618	0	1		1	618	100	100	0	3158	1854	100	100	0	9270
KABA1_02S15928	KABA1_02	4200896	1682624	1684285	-	554	0	1		KABA2_02S08558	KABA2_02	2723281	868088	869749	-	554	0	1		1	554	100	100	0	2841	1662	100	100	0	8310
KABA1_02S15950	KABA1_02	4203494	1685222	1688665	-	1148	0	1		KABA2_02S08580	KABA2_02	2725879	870686	874129	-	1148	0	1		1	1148	100	100	0	5965	3444	100	100	0	17220
KABA1_02S15994	KABA1_02	4211218	1692946	1694409	-	488	0	1		KABA2_02S08624	KABA2_02	2733602	878409	879872	-	488	0	1		1	488	100	100	0	2600	1464	100	100	0	7320
KABA1_02S16016	KABA1_02	4213161	1694889	1695152	+	88	0	1		KABA2_02S08646	KABA2_02	2735545	880352	880615	+	88	0	1		1	88	100	100	0	423	264	100	100	0	1320
KABA1_02S16060	KABA1_02	4216748	1698476	1700071	+	532	0	1		KABA2_02S08690	KABA2_02	2739126	883933	885528	+	532	0	1		1	532	100	100	0	2730	1596	100	100	0	7980
KABA1_02S16082	KABA1_02	4218850	1700578	1701543	-	322	0	1		KABA2_02S08712	KABA2_02	2741228	886035	887000	-	322	0	1		1	322	100	100	0	1651	966	100	100	0	4830
KABA1_02S16104	KABA1_02	4222936	1704664	1706445	+	594	0	1		KABA2_02S08734	KABA2_02	2745314	890121	891902	+	594	0	1		1	594	100	100	0	3126	1782	100	100	0	8910
KABA1_02S16126	KABA1_02	4227444	1709172	1711022	+	617	0	1		KABA2_02S08756	KABA2_02	2749822	894629	896479	+	617	0	1		1	617	100	100	0	3260	1851	100	100	0	9255
KABA1_02S16148	KABA1_02	4229961	1711689	1713372	+	447	0	2	343	KABA2_02S08778	KABA2_02	2752339	897146	898829	+	447	0	2	343	1	447	100	100	0	2355	1341	100	100	0	6705
KABA1_02S16170	KABA1_02	4232248	1713976	1714929	+	318	0	1		KABA2_02S08800	KABA2_02	2754626	899433	900386	+	318	0	1		1	318	100	100	0	1645	954	100	100	0	4770
KABA1_02S16192	KABA1_02	4233520	1715248	1717035	-	596	0	1		KABA2_02S08822	KABA2_02	2755898	900705	902492	-	596	0	1		1	596	100	100	0	3000	1788	100	100	0	8940
KABA1_02S16214	KABA1_02	4236223	1717951	1719372	+	474	0	1		KABA2_02S08844	KABA2_02	2758601	903408	904829	+	474	0	1		1	474	100	100	0	2492	1422	100	100	0	7110
KABA1_02S16236	KABA1_02	4238031	1719759	1719980	+	74	0	1		KABA2_02S08866	KABA2_02	2760409	905216	905437	+	74	0	1		1	74	100	100	0	382	222	100	100	0	1110
KABA1_02S16258	KABA1_02	4238979	1720707	1721330	+	208	0	1		KABA2_02S08888	KABA2_02	2761357	906164	906787	+	208	0	1		1	208	100	100	0	1087	624	100	100	0	3120
KABA1_02S16280	KABA1_02	4240173	1721901	1723331	+	477	0	1		KABA2_02S08910	KABA2_02	2762551	907358	908788	+	477	0	1		1	477	100	100	0	2459	1431	100	100	0	7155
KABA1_02S16302	KABA1_02	4242684	1724412	1726235	+	608	0	1		KABA2_02S08932	KABA2_02	2765062	909869	911692	+	608	0	1		1	608	100	100	0	3221	1824	100	100	0	9120
KABA1_02S16324	KABA1_02	4244690	1726418	1726951	-	178	0	1		KABA2_02S08954	KABA2_02	2767068	911875	912408	-	178	0	1		1	178	100	100	0	906	534	100	100	0	2670
KABA1_02S16346	KABA1_02	4246239	1727967	1729016	+	350	0	1		KABA2_02S08976	KABA2_02	2768640	913447	914496	+	350	0	1		1	350	100	100	0	1793	1050	100	100	0	5250
KABA1_02S16434	KABA1_02	4249605	1731333	1733093	-	587	0	1		KABA2_02S16324	KABA2_02	3578817	1723624	1725384	-	587	0	1		1	587	100	100	0	3005	1761	100	100	0	8805
KABA1_02S16456	KABA1_02	4252125	1733853	1735253	-	467	0	1		KABA2_02S16346	KABA2_02	3581337	1726144	1727544	-	467	0	1		1	467	100	100	0	2403	1401	100	100	0	7005
KABA1_02S16500	KABA1_02	4259012	1740740	1741324	-	195	0	1		KABA2_02S16390	KABA2_02	3588224	1733031	1733615	-	195	0	1		1	195	100	100	0	1012	585	100	100	0	2925
KABA1_02S16522	KABA1_02	4260878	1742606	1742980	-	125	0	1		KABA2_02S16412	KABA2_02	3590090	1734897	1735271	-	125	0	1		1	125	100	100	0	667	375	100	100	0	1875
KABA1_02S16544	KABA1_02	4261681	1743409	1744494	-	362	0	1		KABA2_02S16434	KABA2_02	3590893	1735700	1736785	-	362	0	1		1	362	100	100	0	1949	1086	100	100	0	5430
KABA1_02S16566	KABA1_02	4263033	1744761	1745447	-	229	0	1		KABA2_02S16456	KABA2_02	3592245	1737052	1737738	-	229	0	1		1	229	100	100	0	1125	687	100	100	0	3435
KABA1_02S16588	KABA1_02	4264172	1745900	1747333	+	478	0	1		KABA2_02S16478	KABA2_02	3593384	1738191	1739624	+	478	0	1		1	478	100	100	0	2511	1434	100	100	0	7170
KABA1_02S16632	KABA1_02	4270209	1751937	1754834	-	966	0	1		KABA2_02S16522	KABA2_02	3599421	1744228	1747125	-	966	0	1		1	966	100	100	0	5039	2898	100	100	0	14490
KABA1_02S16654	KABA1_02	4274062	1755790	1756705	-	89	0	2	649	KABA2_02S16544	KABA2_02	3603274	1748081	1748996	-	89	0	2	649	1	89	100	100	0	481	267	100	100	0	1335
KABA1_02S16676	KABA1_02	4276142	1757870	1759483	+	538	0	1		KABA2_02S16566	KABA2_02	3605354	1750161	1751774	+	538	0	1		1	538	100	100	0	2778	1614	100	100	0	8070
KABA1_02S16698	KABA1_02	4278013	1759741	1762245	-	835	0	1		KABA2_02S16588	KABA2_02	3607225	1752032	1754536	-	835	0	1		1	835	100	100	0	4296	2505	100	100	0	12525
KABA1_02S16720	KABA1_02	4281103	1762831	1763868	+	346	0	1		KABA2_02S16610	KABA2_02	3610315	1755122	1756159	+	346	0	1		1	346	100	100	0	1795	1038	100	100	0	5190
KABA1_02S16742	KABA1_02	4282593	1764321	1765469	-	383	0	1		KABA2_02S16632	KABA2_02	3611805	1756612	1757760	-	383	0	1		1	383	100	100	0	1977	1149	100	100	0	5745
KABA1_02S16764	KABA1_02	4285150	1766878	1767483	+	202	0	1		KABA2_02S16654	KABA2_02	3614362	1759169	1759774	+	202	0	1		1	202	100	100	0	1059	606	100	100	0	3030
KABA1_02S16786	KABA1_02	4285935	1767663	1769774	-	704	0	1		KABA2_02S16676	KABA2_02	3615133	1759940	1762051	-	704	0	1		1	704	100	100	0	3643	2112	100	100	0	10560
KABA1_02S16808	KABA1_02	4289913	1771641	1773593	+	651	0	1		KABA2_02S16698	KABA2_02	3619111	1763918	1765870	+	651	0	1		1	651	100	100	0	3396	1953	100	100	0	9765
KABA1_02S16830	KABA1_02	4292980	1774708	1775292	+	195	0	1		KABA2_02S16720	KABA2_02	3622178	1766985	1767569	+	195	0	1		1	195	100	100	0	1005	585	100	100	0	2925
KABA1_02S16852	KABA1_02	4294406	1776134	1776709	+	192	0	1		KABA2_02S16742	KABA2_02	3623604	1768411	1768986	+	192	0	1		1	192	100	100	0	977	576	100	100	0	2880
KABA1_02S16874	KABA1_02	4295107	1776835	1778199	-	455	0	1		KABA2_02S16764	KABA2_02	3624305	1769112	1770476	-	455	0	1		1	455	100	100	0	2369	1365	100	100	0	6825
KABA1_02S16896	KABA1_02	4296916	1778644	1781832	-	1063	0	1		KABA2_02S16786	KABA2_02	3626114	1770921	1774109	-	1063	0	1		1	1063	100	100	0	5500	3189	100	100	0	15945
KABA1_02S16918	KABA1_02	4300599	1782327	1783388	+	354	0	1		KABA2_02S16808	KABA2_02	3629797	1774604	1775665	+	354	0	1		1	354	100	100	0	1823	1062	100	100	0	5310
KABA1_02S16940	KABA1_02	4301811	1783539	1787327	-	1263	0	1		KABA2_02S16830	KABA2_02	3631009	1775816	1779604	-	1263	0	1		1	1263	100	100	0	6499	3789	100	100	0	18945
KABA1_02S16962	KABA1_02	4306344	1788072	1789580	-	503	0	1		KABA2_02S16852	KABA2_02	3635542	1780349	1781857	-	503	0	1		1	503	100	100	0	2664	1509	100	100	0	7545
KABA1_02S16984	KABA1_02	4308761	1790489	1791820	+	444	0	1		KABA2_02S16874	KABA2_02	3637959	1782766	1784097	+	444	0	1		1	444	100	100	0	2260	1332	100	100	0	6660
KABA1_02S17006	KABA1_02	4311014	1792742	1795135	+	798	0	1		KABA2_02S16896	KABA2_02	3640212	1785019	1787412	+	798	0	1		1	798	100	100	0	4035	2394	100	100	0	11970
KABA1_02S17028	KABA1_02	4313777	1795505	1795927	+	141	0	1		KABA2_02S16918	KABA2_02	3642975	1787782	1788204	+	141	0	1		1	141	100	100	0	722	423	100	100	0	2115
KABA1_02S17050	KABA1_02	4314577	1796305	1797219	+	305	0	1		KABA2_02S16940	KABA2_02	3643775	1788582	1789496	+	305	0	1		1	305	100	100	0	1562	915	100	100	0	4575
KABA1_02S17072	KABA1_02	4315699	1797427	1798653	-	409	0	1		KABA2_02S16962	KABA2_02	3644897	1789704	1790930	-	409	0	1		1	409	100	100	0	2108	1227	100	100	0	6135
KABA1_02S17094	KABA1_02	4317614	1799342	1799896	+	185	0	1		KABA2_02S16984	KABA2_02	3646812	1791619	1792173	+	185	0	1		1	185	100	100	0	997	555	100	100	0	2775
KABA1_02S17116	KABA1_02	4318283	1800011	1801240	-	410	0	1		KABA2_02S17006	KABA2_02	3647481	1792288	1793517	-	410	0	1		1	410	100	100	0	2126	1230	100	100	0	6150
KABA1_02S17138	KABA1_02	4320787	1802515	1802844	+	110	0	1		KABA2_02S17028	KABA2_02	3649985	1794792	1795121	+	110	0	1		1	110	100	100	0	554	330	100	100	0	1650
KABA1_02S17160	KABA1_02	4321789	1803517	1804926	+	470	0	1		KABA2_02S17050	KABA2_02	3650987	1795794	1797203	+	470	0	1		1	470	100	100	0	2446	1410	100	100	0	7050
KABA1_02S17182	KABA1_02	4324246	1805974	1807563	+	530	0	1		KABA2_02S17072	KABA2_02	3653446	1798253	1799842	+	530	0	1		1	530	100	100	0	2680	1590	100	100	0	7950
KABA1_02S17204	KABA1_02	4325926	1807654	1810101	-	816	0	1		KABA2_02S17094	KABA2_02	3655126	1799933	1802380	-	816	0	1		1	816	100	100	0	4236	2448	100	100	0	12240
KABA1_02S17226	KABA1_02	4328936	1810664	1812154	-	497	0	1		KABA2_02S17116	KABA2_02	3658136	1802943	1804433	-	497	0	1		1	497	100	100	0	2570	1491	100	100	0	7455
KABA1_02S17248	KABA1_02	4332444	1814172	1815767	+	532	0	1		KABA2_02S17138	KABA2_02	3661644	1806451	1808046	+	532	0	1		1	532	100	100	0	2750	1596	100	100	0	7980
KABA1_02S17270	KABA1_02	4334631	1816359	1817666	+	436	0	1		KABA2_02S17160	KABA2_02	3663831	1808638	1809945	+	436	0	1		1	436	100	100	0	2264	1308	100	100	0	6540
KABA1_02S17292	KABA1_02	4336238	1817966	1820272	+	769	0	1		KABA2_02S17182	KABA2_02	3665438	1810245	1812551	+	769	0	1		1	769	100	100	0	3963	2307	100	100	0	11535
KABA1_02S17314	KABA1_02	4338772	1820500	1821330	+	277	0	1		KABA2_02S17204	KABA2_02	3667972	1812779	1813609	+	277	0	1		1	277	100	100	0	1439	831	100	100	0	4155
KABA1_02S17336	KABA1_02	4339752	1821480	1823090	-	537	0	1		KABA2_02S17226	KABA2_02	3668952	1813759	1815369	-	537	0	1		1	537	100	100	0	2734	1611	100	100	0	8055
KABA1_02S17380	KABA1_02	4342525	1824253	1824453	-	67	0	1		KABA2_02S17248	KABA2_02	3671808	1816615	1816815	-	67	0	1		1	67	100	100	0	318	201	100	100	0	1005
KABA1_02S17402	KABA1_02	4345819	1827547	1828503	+	319	0	1		KABA2_02S17270	KABA2_02	3675102	1819909	1820865	+	319	0	1		1	319	100	100	0	1640	957	100	100	0	4785
KABA1_02S17424	KABA1_02	4347089	1828817	1830703	-	629	0	1		KABA2_02S17292	KABA2_02	3676372	1821179	1823065	-	629	0	1		1	629	100	100	0	3251	1887	100	100	0	9435
KABA1_02S17446	KABA1_02	4349988	1831716	1833059	+	448	0	1		KABA2_02S17314	KABA2_02	3679271	1824078	1825421	+	448	0	1		1	448	100	100	0	2348	1344	100	100	0	6720
KABA1_02S17468	KABA1_02	4351473	1833201	1835723	-	841	0	1		KABA2_02S17336	KABA2_02	3680756	1825563	1828085	-	841	0	1		1	841	100	100	0	4308	2523	100	100	0	12615
KABA1_02S17490	KABA1_02	4355351	1837079	1838029	-	317	0	1		KABA2_02S17358	KABA2_02	3684634	1829441	1830391	-	317	0	1		1	317	100	100	0	1704	951	100	100	0	4755
KABA1_02S17512	KABA1_02	4357065	1838793	1839794	-	334	0	1		KABA2_02S17380	KABA2_02	3686348	1831155	1832156	-	334	0	1		1	334	100	100	0	1770	1002	100	100	0	5010
KABA1_02S17534	KABA1_02	4360648	1842376	1843065	+	230	0	1		KABA2_02S17402	KABA2_02	3689931	1834738	1835427	+	230	0	1		1	230	100	100	0	1182	690	100	100	0	3450
KABA1_02S17556	KABA1_02	4361453	1843181	1845427	-	749	0	1		KABA2_02S17424	KABA2_02	3690736	1835543	1837789	-	749	0	1		1	749	100	100	0	3965	2247	100	100	0	11235
KABA1_02S17578	KABA1_02	4365246	1846974	1847252	+	93	0	1		KABA2_02S17446	KABA2_02	3694529	1839336	1839614	+	93	0	1		1	93	100	100	0	471	279	100	100	0	1395
KABA1_02S17600	KABA1_02	4366025	1847753	1848088	-	112	0	1		KABA2_02S17468	KABA2_02	3695308	1840115	1840450	-	112	0	1		1	112	100	100	0	542	336	100	100	0	1680
KABA1_02S17622	KABA1_02	4366753	1848481	1849485	+	335	0	1		KABA2_02S17490	KABA2_02	3696036	1840843	1841847	+	335	0	1		1	335	100	100	0	1744	1005	100	100	0	5025
KABA1_02S17644	KABA1_02	4368347	1850075	1853446	+	1124	0	1		KABA2_02S17512	KABA2_02	3697630	1842437	1845808	+	1124	0	1		1	1124	100	100	0	5761	3372	100	100	0	16860
KABA1_02S17666	KABA1_02	4372254	1853982	1855898	+	639	0	1		KABA2_02S17534	KABA2_02	3701537	1846344	1848260	+	639	0	1		1	639	100	100	0	3291	1917	100	100	0	9585
KABA1_02S17688	KABA1_02	4374355	1856083	1857762	-	560	0	1		KABA2_02S17556	KABA2_02	3703638	1848445	1850124	-	560	0	1		1	560	100	100	0	2876	1680	100	100	0	8400
KABA1_02S17710	KABA1_02	4377458	1859186	1860274	+	363	0	1		KABA2_02S17578	KABA2_02	3706741	1851548	1852636	+	363	0	1		1	363	100	100	0	1862	1089	100	100	0	5445
KABA1_02S17754	KABA1_02	4379395	1861123	1861758	-	212	0	1		KABA2_02S17600	KABA2_02	3708676	1853483	1854118	-	212	0	1		1	212	100	100	0	1075	636	100	100	0	3180
KABA1_02S17776	KABA1_02	4380340	1862068	1862589	+	174	0	1		KABA2_02S17622	KABA2_02	3709621	1854428	1854949	+	174	0	1		1	174	100	100	0	890	522	100	100	0	2610
KABA1_02S17798	KABA1_02	4383511	1865239	1867266	+	676	0	1		KABA2_02S17644	KABA2_02	3712792	1857599	1859626	+	676	0	1		1	676	100	100	0	3492	2028	100	100	0	10140
KABA1_02S17820	KABA1_02	4387267	1868995	1873290	+	1432	0	1		KABA2_02S17666	KABA2_02	3716548	1861355	1865650	+	1432	0	1		1	1432	100	100	0	7392	4296	100	100	0	21480
KABA1_02S17842	KABA1_02	4391981	1873709	1876093	-	795	0	1		KABA2_02S17688	KABA2_02	3721262	1866069	1868453	-	795	0	1		1	795	100	100	0	4253	2385	100	100	0	11925
KABA1_02S17864	KABA1_02	4395609	1877337	1879352	-	672	0	1		KABA2_02S17710	KABA2_02	3724890	1869697	1871712	-	672	0	1		1	672	100	100	0	3379	2016	100	100	0	10080
KABA1_03S00154	KABA1_03	4409947	10170	11252	+	361	0	1		KABA2_03S00154	KABA2_03	3740018	10945	12027	+	361	0	1		1	361	100	100	0	1936	1083	100	100	0	5415
KABA1_03S00176	KABA1_03	4411574	11797	12825	+	343	0	1		KABA2_03S00176	KABA2_03	3741645	12572	13600	+	343	0	1		1	343	100	100	0	1775	1029	100	100	0	5145
KABA1_03S00198	KABA1_03	4413376	13599	14333	+	245	0	1		KABA2_03S00198	KABA2_03	3743447	14374	15108	+	245	0	1		1	245	100	100	0	1280	735	100	100	0	3675
KABA1_03S00220	KABA1_03	4414294	14517	16595	-	693	0	1		KABA2_03S00220	KABA2_03	3744365	15292	17370	-	693	0	1		1	693	100	100	0	3578	2079	100	100	0	10395
KABA1_03S00242	KABA1_03	4416772	16995	17705	-	237	0	1		KABA2_03S00242	KABA2_03	3746843	17770	18480	-	237	0	1		1	237	100	100	0	1199	711	100	100	0	3555
KABA1_03S00264	KABA1_03	4417868	18091	18720	+	210	0	1		KABA2_03S00264	KABA2_03	3747939	18866	19495	+	210	0	1		1	210	100	100	0	1092	630	100	100	0	3150
KABA1_03S00286	KABA1_03	4418648	18871	22137	-	1089	0	1		KABA2_03S00286	KABA2_03	3748719	19646	22912	-	1089	0	1		1	1089	100	100	0	5548	3267	100	100	0	16335
KABA1_03S00308	KABA1_03	4422995	23218	24729	+	504	0	1		KABA2_03S00308	KABA2_03	3753066	23993	25504	+	504	0	1		1	504	100	100	0	2706	1512	100	100	0	7560
KABA1_03S00330	KABA1_03	4424705	24928	25434	-	169	0	1		KABA2_03S00330	KABA2_03	3754776	25703	26209	-	169	0	1		1	169	100	100	0	877	507	100	100	0	2535
KABA1_03S00352	KABA1_03	4425726	25949	27250	-	434	0	1		KABA2_03S00352	KABA2_03	3755797	26724	28025	-	434	0	1		1	434	100	100	0	2346	1302	100	100	0	6510
KABA1_03S00374	KABA1_03	4427417	27640	30744	-	1035	0	1		KABA2_03S00374	KABA2_03	3757488	28415	31519	-	1035	0	1		1	1035	100	100	0	5370	3105	100	100	0	15525
KABA1_03S00396	KABA1_03	4430895	31118	31570	-	151	0	1		KABA2_03S00396	KABA2_03	3760966	31893	32345	-	151	0	1		1	151	100	100	0	754	453	100	100	0	2265
KABA1_03S00418	KABA1_03	4433122	33345	35699	+	785	0	1		KABA2_03S00418	KABA2_03	3763193	34120	36474	+	785	0	1		1	785	100	100	0	3864	2355	100	100	0	11775
KABA1_03S00440	KABA1_03	4435829	36052	37038	-	329	0	1		KABA2_03S00440	KABA2_03	3765900	36827	37813	-	329	0	1		1	329	100	100	0	1754	987	100	100	0	4935
KABA1_03S00462	KABA1_03	4437867	38090	40810	-	907	0	1		KABA2_03S00462	KABA2_03	3767938	38865	41585	-	907	0	1		1	907	100	100	0	4783	2721	100	100	0	13605
KABA1_03S00484	KABA1_03	4441057	41280	42263	-	328	0	1		KABA2_03S00484	KABA2_03	3771128	42055	43038	-	328	0	1		1	328	100	100	0	1586	984	100	100	0	4920
KABA1_03S00506	KABA1_03	4443287	43510	46515	+	1002	0	1		KABA2_03S00506	KABA2_03	3773358	44285	47290	+	1002	0	1		1	1002	100	100	0	5283	3006	100	100	0	15030
KABA1_03S00528	KABA1_03	4446667	46890	47750	+	287	0	1		KABA2_03S00528	KABA2_03	3776738	47665	48525	+	287	0	1		1	287	100	100	0	1506	861	100	100	0	4305
KABA1_03S00550	KABA1_03	4447768	47991	49634	-	548	0	1		KABA2_03S00550	KABA2_03	3777839	48766	50409	-	548	0	1		1	548	100	100	0	2850	1644	100	100	0	8220
KABA1_03S00572	KABA1_03	4449835	50058	51065	-	336	0	1		KABA2_03S00572	KABA2_03	3779906	50833	51840	-	336	0	1		1	336	100	100	0	1761	1008	100	100	0	5040
KABA1_03S00594	KABA1_03	4451225	51448	52401	-	318	0	1		KABA2_03S00594	KABA2_03	3781296	52223	53176	-	318	0	1		1	318	100	100	0	1643	954	100	100	0	4770
KABA1_03S00616	KABA1_03	4452647	52870	54255	+	462	0	1		KABA2_03S00616	KABA2_03	3782718	53645	55030	+	462	0	1		1	462	100	100	0	2359	1386	100	100	0	6930
KABA1_03S00638	KABA1_03	4454604	54827	58669	+	1281	0	1		KABA2_03S00638	KABA2_03	3784675	55602	59444	+	1281	0	1		1	1281	100	100	0	6611	3843	100	100	0	19215
KABA1_03S00660	KABA1_03	4458557	58780	59886	-	369	0	1		KABA2_03S00660	KABA2_03	3788628	59555	60661	-	369	0	1		1	369	100	100	0	1930	1107	100	100	0	5535
KABA1_03S00682	KABA1_03	4460027	60250	62595	-	782	0	1		KABA2_03S00682	KABA2_03	3790098	61025	63370	-	782	0	1		1	782	100	100	0	4085	2346	100	100	0	11730
KABA1_03S00704	KABA1_03	4462894	63117	63731	-	205	0	1		KABA2_03S00704	KABA2_03	3792965	63892	64506	-	205	0	1		1	205	100	100	0	1092	615	100	100	0	3075
KABA1_03S00726	KABA1_03	4464126	64349	65623	+	425	0	1		KABA2_03S00726	KABA2_03	3794197	65124	66398	+	425	0	1		1	425	100	100	0	2183	1275	100	100	0	6375
KABA1_03S00748	KABA1_03	4465769	65992	67845	-	618	0	1		KABA2_03S00748	KABA2_03	3795840	66767	68620	-	618	0	1		1	618	100	100	0	3212	1854	100	100	0	9270
KABA1_03S00770	KABA1_03	4468090	68313	68915	+	201	0	1		KABA2_03S00770	KABA2_03	3798161	69088	69690	+	201	0	1		1	201	100	100	0	1026	603	100	100	0	3015
KABA1_03S00792	KABA1_03	4469266	69489	70400	+	143	0	2	483	KABA2_03S00792	KABA2_03	3799337	70264	71175	+	143	0	2	483	1	143	100	100	0	705	429	100	100	0	2145
KABA1_03S00858	KABA1_03	4473506	73729	75189	+	487	0	1		KABA2_03S00858	KABA2_03	3803577	74504	75964	+	487	0	1		1	487	100	100	0	2537	1461	100	100	0	7305
KABA1_03S00880	KABA1_03	4475417	75640	77073	+	478	0	1		KABA2_03S00880	KABA2_03	3805488	76415	77848	+	478	0	1		1	478	100	100	0	2552	1434	100	100	0	7170
KABA1_03S00902	KABA1_03	4477397	77620	78734	-	146	0	2	677	KABA2_03S00902	KABA2_03	3807468	78395	79509	-	146	0	2	677	1	146	100	100	0	736	438	100	100	0	2190
KABA1_03S00946	KABA1_03	4481560	81783	83756	+	658	0	1		KABA2_03S00946	KABA2_03	3811631	82558	84531	+	658	0	1		1	658	100	100	0	3396	1974	100	100	0	9870
KABA1_03S00968	KABA1_03	4484490	84713	87199	+	829	0	1		KABA2_03S00968	KABA2_03	3814561	85488	87974	+	829	0	1		1	829	100	100	0	4331	2487	100	100	0	12435
KABA1_03S00990	KABA1_03	4487177	87400	92316	-	1639	0	1		KABA2_03S00990	KABA2_03	3817248	88175	93091	-	1639	0	1		1	1639	100	100	0	8325	4917	100	100	0	24576
KABA1_03S01012	KABA1_03	4492843	93066	94616	+	517	0	1		KABA2_03S01012	KABA2_03	3822914	93841	95391	+	517	0	1		1	517	100	100	0	2686	1551	100	100	0	7755
KABA1_03S01034	KABA1_03	4494657	94880	96529	-	550	0	1		KABA2_03S01034	KABA2_03	3824728	95655	97304	-	550	0	1		1	550	100	100	0	2840	1650	100	100	0	8250
KABA1_03S01056	KABA1_03	4497001	97224	99335	+	704	0	1		KABA2_03S01056	KABA2_03	3827072	97999	100110	+	704	0	1		1	704	100	100	0	3758	2112	100	100	0	10560
KABA1_03S01078	KABA1_03	4499477	99700	100941	+	414	0	1		KABA2_03S01078	KABA2_03	3829548	100475	101716	+	414	0	1		1	414	100	100	0	2100	1242	100	100	0	6210
KABA1_03S01100	KABA1_03	4500900	101123	102778	-	552	0	1		KABA2_03S01100	KABA2_03	3830971	101898	103553	-	552	0	1		1	552	100	100	0	2930	1656	100	100	0	8280
KABA1_03S01122	KABA1_03	4502986	103209	104222	+	338	0	1		KABA2_03S01122	KABA2_03	3833057	103984	104997	+	338	0	1		1	338	100	100	0	1711	1014	100	100	0	5070
KABA1_03S01144	KABA1_03	4504958	105181	105978	+	266	0	1		KABA2_03S01144	KABA2_03	3835029	105956	106753	+	266	0	1		1	266	100	100	0	1359	798	100	100	0	3990
KABA1_03S01188	KABA1_03	4509170	109393	112212	+	940	0	1		KABA2_03S01188	KABA2_03	3839241	110168	112987	+	940	0	1		1	940	100	100	0	4696	2820	100	100	0	14100
KABA1_03S01210	KABA1_03	4512342	112565	113443	+	293	0	1		KABA2_03S01210	KABA2_03	3842413	113340	114218	+	293	0	1		1	293	100	100	0	1502	879	100	100	0	4395
KABA1_03S01254	KABA1_03	4515631	115854	116720	-	289	0	1		KABA2_03S01254	KABA2_03	3845702	116629	117495	-	289	0	1		1	289	100	100	0	1485	867	100	100	0	4335
KABA1_03S01276	KABA1_03	4517329	117552	119045	-	498	0	1		KABA2_03S01276	KABA2_03	3847400	118327	119820	-	498	0	1		1	498	100	100	0	2513	1494	100	100	0	7470
KABA1_03S01298	KABA1_03	4520208	120431	121015	+	195	0	1		KABA2_03S01298	KABA2_03	3850279	121206	121790	+	195	0	1		1	195	100	100	0	994	585	100	100	0	2925
KABA1_03S01320	KABA1_03	4521245	121468	121935	+	156	0	1		KABA2_03S01320	KABA2_03	3851316	122243	122710	+	156	0	1		1	156	100	100	0	818	468	100	100	0	2340
KABA1_03S01342	KABA1_03	4521763	121986	123272	-	429	0	1		KABA2_03S01342	KABA2_03	3851834	122761	124047	-	429	0	1		1	429	100	100	0	2305	1287	99.9	99.9	0	6426
KABA1_03S01364	KABA1_03	4523734	123957	124970	+	338	0	1		KABA2_03S01364	KABA2_03	3853805	124732	125745	+	338	0	1		1	338	100	100	0	1682	1014	100	100	0	5070
KABA1_03S01386	KABA1_03	4525063	125286	127202	+	639	0	1		KABA2_03S01386	KABA2_03	3855134	126061	127977	+	639	0	1		1	639	100	100	0	3256	1917	100	100	0	9585
KABA1_03S01408	KABA1_03	4527423	127646	130516	+	957	0	1		KABA2_03S01408	KABA2_03	3857494	128421	131291	+	957	0	1		1	957	100	100	0	4888	2871	100	100	0	14355
KABA1_03S01430	KABA1_03	4530378	130601	131671	-	357	0	1		KABA2_03S01430	KABA2_03	3860449	131376	132446	-	357	0	1		1	357	100	100	0	1834	1071	100	100	0	5355
KABA1_03S01452	KABA1_03	4531894	132117	132509	-	131	0	1		KABA2_03S01452	KABA2_03	3861965	132892	133284	-	131	0	1		1	131	100	100	0	671	393	100	100	0	1965
KABA1_03S01474	KABA1_03	4532654	132877	133890	-	338	0	1		KABA2_03S01474	KABA2_03	3862725	133652	134665	-	338	0	1		1	338	100	100	0	1758	1014	100	100	0	5070
KABA1_03S01496	KABA1_03	4534431	134654	135754	-	367	0	1		KABA2_03S01496	KABA2_03	3864420	135347	136447	-	367	0	1		1	367	100	100	0	1950	1101	100	100	0	5505
KABA1_03S01540	KABA1_03	4537939	138162	139130	-	323	0	1		KABA2_03S01540	KABA2_03	3867928	138855	139823	-	323	0	1		1	323	100	100	0	1674	969	100	100	0	4845
KABA1_03S01562	KABA1_03	4540020	140243	140875	+	211	0	1		KABA2_03S01562	KABA2_03	3870009	140936	141568	+	211	0	1		1	211	100	100	0	1106	633	100	100	0	3165
KABA1_03S01584	KABA1_03	4541212	141435	142139	+	235	0	1		KABA2_03S01584	KABA2_03	3871201	142128	142832	+	235	0	1		1	235	100	100	0	1169	705	100	100	0	3525
KABA1_03S01606	KABA1_03	4542263	142486	144630	+	715	0	1		KABA2_03S01606	KABA2_03	3872252	143179	145323	+	715	0	1		1	715	100	100	0	3653	2145	100	100	0	10725
KABA1_03S01628	KABA1_03	4544498	144721	146628	-	636	0	1		KABA2_03S01628	KABA2_03	3874487	145414	147321	-	636	0	1		1	636	100	100	0	3208	1908	100	100	0	9540
KABA1_03S01672	KABA1_03	4548533	148756	149748	+	331	0	1		KABA2_03S01672	KABA2_03	3878522	149449	150441	+	331	0	1		1	331	100	100	0	1703	993	100	100	0	4965
KABA1_03S01694	KABA1_03	4549887	150110	151948	+	613	0	1		KABA2_03S01694	KABA2_03	3879876	150803	152641	+	613	0	1		1	613	100	100	0	3129	1839	100	100	0	9195
KABA1_03S01716	KABA1_03	4552140	152363	153346	+	328	0	1		KABA2_03S01716	KABA2_03	3882129	153056	154039	+	328	0	1		1	328	100	100	0	1736	984	100	100	0	4920
KABA1_03S01760	KABA1_03	4557373	157596	158567	+	324	0	1		KABA2_03S01760	KABA2_03	3887362	158289	159260	+	324	0	1		1	324	100	100	0	1724	972	100	100	0	4860
KABA1_03S01782	KABA1_03	4558795	159018	159671	+	218	0	1		KABA2_03S01782	KABA2_03	3888784	159711	160364	+	218	0	1		1	218	100	100	0	1109	654	100	100	0	3270
KABA1_03S01804	KABA1_03	4559669	159892	160638	+	249	0	1		KABA2_03S01804	KABA2_03	3889658	160585	161331	+	249	0	1		1	249	100	100	0	1296	747	100	100	0	3735
KABA1_03S01826	KABA1_03	4560554	160777	161424	-	216	0	1		KABA2_03S01826	KABA2_03	3890543	161470	162117	-	216	0	1		1	216	100	100	0	1113	648	100	100	0	3240
KABA1_03S01848	KABA1_03	4561721	161944	162828	-	295	0	1		KABA2_03S01848	KABA2_03	3891710	162637	163521	-	295	0	1		1	295	100	100	0	1506	885	100	100	0	4425
KABA1_03S01870	KABA1_03	4563091	163314	164360	-	349	0	1		KABA2_03S01870	KABA2_03	3893080	164007	165053	-	349	0	1		1	349	100	100	0	1815	1047	100	100	0	5235
KABA1_03S01892	KABA1_03	4566480	166703	168025	+	441	0	1		KABA2_03S01892	KABA2_03	3896471	167398	168720	+	441	0	1		1	441	100	100	0	2248	1323	100	100	0	6615
KABA1_03S01914	KABA1_03	4568435	168658	170901	-	748	0	1		KABA2_03S01914	KABA2_03	3898426	169353	171596	-	748	0	1		1	748	100	100	0	3800	2244	100	100	0	11220
KABA1_03S01936	KABA1_03	4571042	171265	172278	+	338	0	1		KABA2_03S01936	KABA2_03	3901033	171960	172973	+	338	0	1		1	338	100	100	0	1745	1014	100	100	0	5070
KABA1_03S01980	KABA1_03	4583342	183565	185052	-	496	0	1		KABA2_03S01980	KABA2_03	3913333	184260	185747	-	496	0	1		1	496	100	100	0	2666	1488	100	100	0	7440
KABA1_03S02002	KABA1_03	4585497	185720	186589	-	290	0	1		KABA2_03S02002	KABA2_03	3915488	186415	187284	-	290	0	1		1	290	100	100	0	1495	870	100	100	0	4350
KABA1_03S02024	KABA1_03	4587299	187522	188226	+	235	0	1		KABA2_03S02024	KABA2_03	3917290	188217	188921	+	235	0	1		1	235	100	100	0	1232	705	100	100	0	3525
KABA1_03S02046	KABA1_03	4588238	188461	189735	-	425	0	1		KABA2_03S02046	KABA2_03	3918229	189156	190430	-	425	0	1		1	425	100	100	0	2233	1275	100	100	0	6375
KABA1_03S02068	KABA1_03	4590855	191078	193816	+	913	0	1		KABA2_03S02068	KABA2_03	3920846	191773	194511	+	913	0	1		1	913	100	100	0	4601	2739	100	100	0	13695
KABA1_03S02090	KABA1_03	4593986	194209	197661	+	1151	0	1		KABA2_03S02090	KABA2_03	3923977	194904	198356	+	1151	0	1		1	1151	100	100	0	5920	3453	100	100	0	17265
KABA1_03S02112	KABA1_03	4597677	197900	199996	-	699	0	1		KABA2_03S02112	KABA2_03	3927668	198595	200691	-	699	0	1		1	699	100	100	0	3543	2097	100	100	0	10485
KABA1_03S02134	KABA1_03	4600167	200390	202036	+	549	0	1		KABA2_03S02134	KABA2_03	3930158	201085	202731	+	549	0	1		1	549	100	100	0	2906	1647	100	100	0	8235
KABA1_03S02156	KABA1_03	4602892	203115	205028	-	638	0	1		KABA2_03S02156	KABA2_03	3932883	203810	205723	-	638	0	1		1	638	100	100	0	3376	1914	100	100	0	9570
KABA1_03S02178	KABA1_03	4605166	205389	206063	-	225	0	1		KABA2_03S02178	KABA2_03	3935157	206084	206758	-	225	0	1		1	225	100	100	0	1151	675	100	100	0	3375
KABA1_03S02200	KABA1_03	4606590	206813	208144	+	444	0	1		KABA2_03S02200	KABA2_03	3936581	207508	208839	+	444	0	1		1	444	100	100	0	2298	1332	100	100	0	6660
KABA1_03S02222	KABA1_03	4608427	208650	210089	+	480	0	1		KABA2_03S02222	KABA2_03	3938418	209345	210784	+	480	0	1		1	480	100	100	0	2396	1440	100	100	0	7200
KABA1_03S02244	KABA1_03	4610330	210553	211869	-	439	0	1		KABA2_03S02244	KABA2_03	3940321	211248	212564	-	439	0	1		1	439	100	100	0	2357	1317	100	100	0	6585
KABA1_03S02266	KABA1_03	4612175	212398	213525	+	376	0	1		KABA2_03S02266	KABA2_03	3942166	213093	214220	+	376	0	1		1	376	100	100	0	1962	1128	100	100	0	5640
KABA1_03S02288	KABA1_03	4613540	213763	216309	-	849	0	1		KABA2_03S02288	KABA2_03	3943531	214458	217004	-	849	0	1		1	849	100	100	0	4273	2547	100	100	0	12735
KABA1_03S02310	KABA1_03	4616530	216753	217946	-	398	0	1		KABA2_03S02310	KABA2_03	3946521	217448	218641	-	398	0	1		1	398	100	100	0	2076	1194	100	100	0	5970
KABA1_03S02354	KABA1_03	4620937	221160	222077	+	306	0	1		KABA2_03S02354	KABA2_03	3950858	221785	222702	+	306	0	1		1	306	100	100	0	1649	918	100	100	0	4590
KABA1_03S02376	KABA1_03	4622010	222233	223564	-	444	0	1		KABA2_03S02376	KABA2_03	3951931	222858	224189	-	444	0	1		1	444	100	100	0	2302	1332	100	100	0	6660
KABA1_03S02398	KABA1_03	4623821	224044	224475	-	144	0	1		KABA2_03S02398	KABA2_03	3953742	224669	225100	-	144	0	1		1	144	100	100	0	731	432	100	100	0	2160
KABA1_03S02420	KABA1_03	4624959	225182	226384	+	401	0	1		KABA2_03S02420	KABA2_03	3954880	225807	227009	+	401	0	1		1	401	100	100	0	2125	1203	100	100	0	6015
KABA1_03S02442	KABA1_03	4626436	226659	228740	-	694	0	1		KABA2_03S02442	KABA2_03	3956357	227284	229365	-	694	0	1		1	694	100	100	0	3523	2082	100	100	0	10410
KABA1_03S02464	KABA1_03	4628925	229148	230989	-	614	0	1		KABA2_03S02464	KABA2_03	3958846	229773	231614	-	614	0	1		1	614	100	100	0	3232	1842	100	100	0	9210
KABA1_03S02486	KABA1_03	4631339	231562	232251	+	230	0	1		KABA2_03S02486	KABA2_03	3961260	232187	232876	+	230	0	1		1	230	100	100	0	1193	690	100	100	0	3450
KABA1_03S02508	KABA1_03	4632306	232529	235105	-	859	0	1		KABA2_03S02508	KABA2_03	3962227	233154	235730	-	859	0	1		1	859	100	100	0	4451	2577	100	100	0	12885
KABA1_03S02530	KABA1_03	4635305	235528	235983	-	152	0	1		KABA2_03S02530	KABA2_03	3965226	236153	236608	-	152	0	1		1	152	100	100	0	787	456	100	100	0	2280
KABA1_03S02552	KABA1_03	4636055	236278	237309	+	344	0	1		KABA2_03S02552	KABA2_03	3965976	236903	237934	+	344	0	1		1	344	100	100	0	1865	1032	100	100	0	5160
KABA1_03S02574	KABA1_03	4637169	237392	238378	+	329	0	1		KABA2_03S02574	KABA2_03	3967090	238017	239003	+	329	0	1		1	329	100	100	0	1682	987	100	100	0	4935
KABA1_03S02596	KABA1_03	4638199	238422	238778	-	119	0	1		KABA2_03S02596	KABA2_03	3968120	239047	239403	-	119	0	1		1	119	100	100	0	620	357	100	100	0	1785
KABA1_03S02618	KABA1_03	4638908	239131	239346	-	72	0	1		KABA2_03S02618	KABA2_03	3968829	239756	239971	-	72	0	1		1	72	100	100	0	402	216	100	100	0	1080
KABA1_03S02640	KABA1_03	4639386	239609	240976	-	456	0	1		KABA2_03S02640	KABA2_03	3969307	240234	241601	-	456	0	1		1	456	100	100	0	2415	1368	100	100	0	6840
KABA1_03S02662	KABA1_03	4641360	241583	244231	-	883	0	1		KABA2_03S02662	KABA2_03	3971281	242208	244856	-	883	0	1		1	883	100	100	0	4536	2649	100	100	0	13245
KABA1_03S02684	KABA1_03	4644956	245179	247119	+	647	0	1		KABA2_03S02684	KABA2_03	3974877	245804	247744	+	647	0	1		1	647	100	100	0	3335	1941	100	100	0	9705
KABA1_03S02706	KABA1_03	4647713	247936	249651	+	572	0	1		KABA2_03S02706	KABA2_03	3977634	248561	250276	+	572	0	1		1	572	100	100	0	2969	1716	100	100	0	8580
KABA1_03S02750	KABA1_03	4651450	251673	253097	-	475	0	1		KABA2_03S02750	KABA2_03	3981371	252298	253722	-	475	0	1		1	475	100	100	0	2490	1425	100	100	0	7125
KABA1_03S02772	KABA1_03	4656744	256967	257827	-	287	0	1		KABA2_03S02772	KABA2_03	3986654	257581	258441	-	287	0	1		1	287	100	100	0	1474	861	100	100	0	4305
KABA1_03S02794	KABA1_03	4658025	258248	260803	+	852	0	1		KABA2_03S02794	KABA2_03	3987935	258862	261417	+	852	0	1		1	852	100	100	0	4343	2556	100	100	0	12780
KABA1_03S02816	KABA1_03	4660635	260858	262288	-	477	0	1		KABA2_03S02816	KABA2_03	3990545	261472	262902	-	477	0	1		1	477	100	100	0	2534	1431	100	100	0	7155
KABA1_03S02838	KABA1_03	4663459	263682	264554	+	291	0	1		KABA2_03S02838	KABA2_03	3993369	264296	265168	+	291	0	1		1	291	100	100	0	1444	873	100	100	0	4365
KABA1_03S02860	KABA1_03	4665753	265976	266987	+	193	0	2	433	KABA2_03S02860	KABA2_03	3995663	266590	267601	+	193	0	2	433	1	193	100	100	0	966	579	100	100	0	2895
KABA1_03S02904	KABA1_03	4669262	269485	270615	+	377	0	1		KABA2_03S02904	KABA2_03	3999172	270099	271229	+	377	0	1		1	377	100	100	0	1965	1131	100	100	0	5655
KABA1_03S02926	KABA1_03	4670757	270980	271684	-	235	0	1		KABA2_03S02926	KABA2_03	4000667	271594	272298	-	235	0	1		1	235	100	100	0	1206	705	100	100	0	3525
KABA1_03S02948	KABA1_03	4671766	271989	272546	+	101	0	2	255	KABA2_03S02948	KABA2_03	4001676	272603	273160	+	101	0	2	255	1	101	100	100	0	536	303	100	100	0	1515
KABA1_03S02970	KABA1_03	4672500	272723	273970	-	416	0	1		KABA2_03S02970	KABA2_03	4002410	273337	274584	-	416	0	1		1	416	100	100	0	2210	1248	100	100	0	6240
KABA1_03S02992	KABA1_03	4674218	274441	276114	-	558	0	1		KABA2_03S02992	KABA2_03	4004128	275055	276728	-	558	0	1		1	558	100	100	0	2882	1674	100	100	0	8370
KABA1_03S03014	KABA1_03	4676751	276974	277738	-	255	0	1		KABA2_03S03014	KABA2_03	4006661	277588	278352	-	255	0	1		1	255	100	100	0	1287	765	100	100	0	3825
KABA1_03S03080	KABA1_03	4683429	283652	285445	+	598	0	1		KABA2_03S03080	KABA2_03	4013339	284266	286059	+	598	0	1		1	598	100	100	0	3069	1794	100	100	0	8970
KABA1_03S03102	KABA1_03	4686206	286429	287121	+	231	0	1		KABA2_03S03102	KABA2_03	4016116	287043	287735	+	231	0	1		1	231	100	100	0	1214	693	100	100	0	3465
KABA1_03S03124	KABA1_03	4688793	289016	291538	+	841	0	1		KABA2_03S03124	KABA2_03	4018703	289630	292152	+	841	0	1		1	841	100	100	0	4263	2523	100	100	0	12615
KABA1_03S03146	KABA1_03	4692089	292312	295110	+	933	0	1		KABA2_03S03146	KABA2_03	4021999	292926	295724	+	933	0	1		1	933	100	100	0	4759	2799	100	100	0	13995
KABA1_03S03168	KABA1_03	4695199	295422	296537	-	372	0	1		KABA2_03S03168	KABA2_03	4025109	296036	297151	-	372	0	1		1	372	100	100	0	1944	1116	100	100	0	5580
KABA1_03S03190	KABA1_03	4696883	297106	298383	+	426	0	1		KABA2_03S03190	KABA2_03	4026793	297720	298997	+	426	0	1		1	426	100	100	0	2325	1278	100	100	0	6390
KABA1_03S03212	KABA1_03	4698697	298920	300266	+	449	0	1		KABA2_03S03212	KABA2_03	4028607	299534	300880	+	449	0	1		1	449	100	100	0	2302	1347	100	100	0	6735
KABA1_03S03234	KABA1_03	4700251	300474	305954	-	1827	0	1		KABA2_03S03234	KABA2_03	4030161	301088	306568	-	1827	0	1		1	1827	100	100	0	9501	5481	100	100	0	27405
KABA1_03S03278	KABA1_03	4708023	308246	309832	-	529	0	1		KABA2_03S03278	KABA2_03	4037933	308860	310446	-	529	0	1		1	529	100	100	0	2736	1587	100	100	0	7935
KABA1_03S03300	KABA1_03	4710851	311074	312297	-	408	0	1		KABA2_03S03300	KABA2_03	4040744	311671	312894	-	408	0	1		1	408	100	100	0	2212	1224	100	100	0	6120
KABA1_03S03322	KABA1_03	4712744	312967	315930	+	988	0	1		KABA2_03S03322	KABA2_03	4042637	313564	316527	+	988	0	1		1	988	100	100	0	5140	2964	100	100	0	14820
KABA1_03S03344	KABA1_03	4716343	316566	317198	+	211	0	1		KABA2_03S03344	KABA2_03	4046236	317163	317795	+	211	0	1		1	211	100	100	0	1053	633	100	100	0	3165
KABA1_03S03366	KABA1_03	4717142	317365	318549	-	395	0	1		KABA2_03S03366	KABA2_03	4047035	317962	319146	-	395	0	1		1	395	100	100	0	2009	1185	100	100	0	5925
KABA1_03S03388	KABA1_03	4718883	319106	319720	+	94	0	3	214;119	KABA2_03S03388	KABA2_03	4048776	319703	320317	+	94	0	3	214;119	1	94	100	100	0	483	282	100	100	0	1410
KABA1_03S03432	KABA1_03	4722604	322827	325004	+	726	0	1		KABA2_03S03432	KABA2_03	4052497	323424	325601	+	726	0	1		1	726	100	100	0	3792	2178	100	100	0	10890
KABA1_03S03454	KABA1_03	4724992	325215	326207	-	331	0	1		KABA2_03S03454	KABA2_03	4054885	325812	326804	-	331	0	1		1	331	100	100	0	1697	993	100	100	0	4965
KABA1_03S03476	KABA1_03	4727056	327279	330314	-	1012	0	1		KABA2_03S03476	KABA2_03	4056949	327876	330911	-	1012	0	1		1	1012	100	100	0	5267	3036	100	100	0	15180
KABA1_03S03498	KABA1_03	4730594	330817	334272	-	1152	0	1		KABA2_03S03498	KABA2_03	4060487	331414	334869	-	1152	0	1		1	1152	100	100	0	5832	3456	100	100	0	17280
KABA1_03S03542	KABA1_03	4738064	338287	340188	-	634	0	1		KABA2_03S03542	KABA2_03	4067957	338884	340785	-	634	0	1		1	634	100	100	0	3309	1902	100	100	0	9510
KABA1_03S03564	KABA1_03	4740722	340945	341442	-	166	0	1		KABA2_03S03564	KABA2_03	4070615	341542	342039	-	166	0	1		1	166	100	100	0	830	498	100	100	0	2490
KABA1_03S03586	KABA1_03	4741894	342117	344624	-	836	0	1		KABA2_03S03586	KABA2_03	4071787	342714	345221	-	836	0	1		1	836	100	100	0	4372	2508	100	100	0	12540
KABA1_03S03608	KABA1_03	4744793	345016	346146	+	377	0	1		KABA2_03S03608	KABA2_03	4074686	345613	346743	+	377	0	1		1	377	100	100	0	1946	1131	100	100	0	5655
KABA1_03S03630	KABA1_03	4746296	346519	347580	+	354	0	1		KABA2_03S03630	KABA2_03	4076189	347116	348177	+	354	0	1		1	354	100	100	0	1860	1062	100	100	0	5310
KABA1_03S03652	KABA1_03	4747559	347782	348489	-	236	0	1		KABA2_03S03652	KABA2_03	4077452	348379	349086	-	236	0	1		1	236	100	100	0	1202	708	100	100	0	3540
KABA1_03S03674	KABA1_03	4748711	348934	349986	+	351	0	1		KABA2_03S03674	KABA2_03	4078604	349531	350583	+	351	0	1		1	351	100	100	0	1845	1053	100	100	0	5265
KABA1_03S03696	KABA1_03	4750167	350390	351163	+	258	0	1		KABA2_03S03696	KABA2_03	4080060	350987	351760	+	258	0	1		1	258	100	100	0	1352	774	100	100	0	3870
KABA1_03S03718	KABA1_03	4751060	351283	353511	-	743	0	1		KABA2_03S03718	KABA2_03	4080953	351880	354108	-	743	0	1		1	743	100	100	0	3848	2229	100	100	0	11145
KABA1_03S03740	KABA1_03	4754297	354520	355155	+	212	0	1		KABA2_03S03740	KABA2_03	4084190	355117	355752	+	212	0	1		1	212	100	100	0	1071	636	100	100	0	3180
KABA1_03S03762	KABA1_03	4755557	355780	359661	+	1294	0	1		KABA2_03S03762	KABA2_03	4085448	356375	360256	+	1294	0	1		1	1294	100	100	0	6657	3882	100	100	0	19410
KABA1_03S03784	KABA1_03	4759737	359960	360664	-	235	0	1		KABA2_03S03784	KABA2_03	4089628	360555	361259	-	235	0	1		1	235	100	100	0	1229	705	100	100	0	3525
KABA1_03S03806	KABA1_03	4761034	361257	361772	+	172	0	1		KABA2_03S03806	KABA2_03	4090925	361852	362367	+	172	0	1		1	172	100	100	0	886	516	100	100	0	2580
KABA1_03S03828	KABA1_03	4762075	362298	363914	-	539	0	1		KABA2_03S03828	KABA2_03	4091966	362893	364509	-	539	0	1		1	539	100	100	0	2902	1617	100	100	0	8085
KABA1_03S03850	KABA1_03	4765113	365336	366817	+	494	0	1		KABA2_03S03850	KABA2_03	4095004	365931	367412	+	494	0	1		1	494	100	100	0	2587	1482	100	100	0	7410
KABA1_03S03872	KABA1_03	4766903	367126	368163	-	346	0	1		KABA2_03S03872	KABA2_03	4096794	367721	368758	-	346	0	1		1	346	100	100	0	1859	1038	100	100	0	5190
KABA1_03S03894	KABA1_03	4769370	369593	370237	-	215	0	1		KABA2_03S03894	KABA2_03	4099261	370188	370832	-	215	0	1		1	215	100	100	0	1116	645	100	100	0	3225
KABA1_03S03916	KABA1_03	4771206	371429	371878	+	150	0	1		KABA2_03S03916	KABA2_03	4101097	372024	372473	+	150	0	1		1	150	100	100	0	730	450	100	100	0	2250
KABA1_03S03938	KABA1_03	4771742	371965	374847	-	961	0	1		KABA2_03S03938	KABA2_03	4101633	372560	375442	-	961	0	1		1	961	100	100	0	4936	2883	100	100	0	14415
KABA1_03S03960	KABA1_03	4775194	375417	376940	+	508	0	1		KABA2_03S03960	KABA2_03	4105085	376012	377535	+	508	0	1		1	508	100	100	0	2663	1524	100	100	0	7620
KABA1_03S03982	KABA1_03	4776882	377105	378385	-	427	0	1		KABA2_03S03982	KABA2_03	4106773	377700	378980	-	427	0	1		1	427	100	100	0	2113	1281	100	100	0	6405
KABA1_03S04004	KABA1_03	4778677	378900	380234	-	445	0	1		KABA2_03S04004	KABA2_03	4108568	379495	380829	-	445	0	1		1	445	100	100	0	2254	1335	100	100	0	6675
KABA1_03S04026	KABA1_03	4780913	381136	381960	+	275	0	1		KABA2_03S04026	KABA2_03	4110815	381742	382566	+	275	0	1		1	275	100	100	0	1386	825	100	100	0	4125
KABA1_03S04048	KABA1_03	4782023	382246	383247	-	334	0	1		KABA2_03S04048	KABA2_03	4111925	382852	383853	-	334	0	1		1	334	100	100	0	1722	1002	100	100	0	5010
KABA1_03S04092	KABA1_03	4784989	385212	387101	+	630	0	1		KABA2_03S04092	KABA2_03	4114891	385818	387707	+	630	0	1		1	630	100	100	0	3206	1890	100	100	0	9450
KABA1_03S04114	KABA1_03	4787043	387266	389419	-	718	0	1		KABA2_03S04114	KABA2_03	4116945	387872	390025	-	718	0	1		1	718	100	100	0	3668	2154	100	100	0	10770
KABA1_03S04136	KABA1_03	4790370	390593	391972	-	460	0	1		KABA2_03S04136	KABA2_03	4120272	391199	392578	-	460	0	1		1	460	100	100	0	2392	1380	100	100	0	6900
KABA1_03S04158	KABA1_03	4792952	393175	394887	+	571	0	1		KABA2_03S04158	KABA2_03	4122854	393781	395493	+	571	0	1		1	571	100	100	0	2924	1713	100	100	0	8565
KABA1_03S04180	KABA1_03	4794796	395019	396896	-	626	0	1		KABA2_03S04180	KABA2_03	4124698	395625	397502	-	626	0	1		1	626	100	100	0	3233	1878	100	100	0	9390
KABA1_03S04202	KABA1_03	4797082	397305	399833	-	843	0	1		KABA2_03S04202	KABA2_03	4126984	397911	400439	-	843	0	1		1	843	100	100	0	4322	2529	100	100	0	12645
KABA1_03S04224	KABA1_03	4802970	403193	404032	+	280	0	1		KABA2_03S04224	KABA2_03	4132872	403799	404638	+	280	0	1		1	280	100	100	0	1490	840	100	100	0	4200
KABA1_03S04246	KABA1_03	4804648	404871	405635	+	255	0	1		KABA2_03S04246	KABA2_03	4134550	405477	406241	+	255	0	1		1	255	100	100	0	1296	765	100	100	0	3825
KABA1_03S04268	KABA1_03	4805600	405823	406152	-	110	0	1		KABA2_03S04268	KABA2_03	4135502	406429	406758	-	110	0	1		1	110	100	100	0	524	330	100	100	0	1650
KABA1_03S04290	KABA1_03	4807291	407514	408392	+	293	0	1		KABA2_03S04290	KABA2_03	4137193	408120	408998	+	293	0	1		1	293	100	100	0	1482	879	100	100	0	4395
KABA1_03S04312	KABA1_03	4808598	408821	409276	+	124	0	2	84	KABA2_03S04312	KABA2_03	4138500	409427	409882	+	124	0	2	84	1	124	100	100	0	636	372	100	100	0	1860
KABA1_03S04334	KABA1_03	4809264	409487	411451	-	255	0	2	1200	KABA2_03S04334	KABA2_03	4139166	410093	412057	-	255	0	2	1200	1	255	100	100	0	1317	765	100	100	0	3825
KABA1_03S04356	KABA1_03	4811662	411885	413825	-	647	0	1		KABA2_03S04356	KABA2_03	4141564	412491	414431	-	647	0	1		1	647	100	100	0	3413	1941	100	100	0	9705
KABA1_03S04378	KABA1_03	4814593	414816	415061	+	82	0	1		KABA2_03S04378	KABA2_03	4144495	415422	415667	+	82	0	1		1	82	100	100	0	435	246	100	100	0	1230
KABA1_03S04400	KABA1_03	4815036	415259	418756	-	1166	0	1		KABA2_03S04400	KABA2_03	4144938	415865	419362	-	1166	0	1		1	1166	100	100	0	6107	3498	100	100	0	17490
KABA1_03S04422	KABA1_03	4819546	419769	420026	+	86	0	1		KABA2_03S04422	KABA2_03	4149448	420375	420632	+	86	0	1		1	86	100	100	0	428	258	100	100	0	1290
KABA1_03S04444	KABA1_03	4820146	420369	420677	-	103	0	1		KABA2_03S04444	KABA2_03	4150048	420975	421283	-	103	0	1		1	103	100	100	0	539	309	100	100	0	1545
KABA1_03S04466	KABA1_03	4820874	421097	422632	-	512	0	1		KABA2_03S04466	KABA2_03	4150776	421703	423238	-	512	0	1		1	512	100	100	0	2715	1536	100	100	0	7680
KABA1_03S04488	KABA1_03	4823283	423506	424444	+	313	0	1		KABA2_03S04488	KABA2_03	4153185	424112	425050	+	313	0	1		1	313	100	100	0	1692	939	100	100	0	4695
KABA1_03S04510	KABA1_03	4824374	424597	425169	-	191	0	1		KABA2_03S04510	KABA2_03	4154276	425203	425775	-	191	0	1		1	191	100	100	0	993	573	100	100	0	2865
KABA1_03S04532	KABA1_03	4825332	425555	426967	-	471	0	1		KABA2_03S04532	KABA2_03	4155234	426161	427573	-	471	0	1		1	471	100	100	0	2549	1413	100	100	0	7065
KABA1_03S04554	KABA1_03	4827176	427399	427713	-	105	0	1		KABA2_03S04554	KABA2_03	4157078	428005	428319	-	105	0	1		1	105	100	100	0	557	315	100	100	0	1575
KABA1_03S04576	KABA1_03	4827973	428196	429473	+	426	0	1		KABA2_03S04576	KABA2_03	4157875	428802	430079	+	426	0	1		1	426	100	100	0	2236	1278	100	100	0	6390
KABA1_03S04598	KABA1_03	4829602	429825	432221	+	799	0	1		KABA2_03S04598	KABA2_03	4159504	430431	432827	+	799	0	1		1	799	100	100	0	4076	2397	100	100	0	11985
KABA1_03S04620	KABA1_03	4832175	432398	433336	-	313	0	1		KABA2_03S04620	KABA2_03	4162077	433004	433942	-	313	0	1		1	313	100	100	0	1624	939	100	100	0	4695
KABA1_03S04642	KABA1_03	4834157	434380	435033	-	218	0	1		KABA2_03S04642	KABA2_03	4164059	434986	435639	-	218	0	1		1	218	100	100	0	1131	654	100	100	0	3270
KABA1_03S04664	KABA1_03	4835314	435537	437024	+	496	0	1		KABA2_03S04664	KABA2_03	4165216	436143	437630	+	496	0	1		1	496	100	100	0	2584	1488	100	100	0	7440
KABA1_03S04686	KABA1_03	4837240	437463	439355	+	631	0	1		KABA2_03S04686	KABA2_03	4167142	438069	439961	+	631	0	1		1	631	100	100	0	3257	1893	100	100	0	9465
KABA1_03S04708	KABA1_03	4839416	439639	440979	+	447	0	1		KABA2_03S04708	KABA2_03	4169318	440245	441585	+	447	0	1		1	447	100	100	0	2395	1341	100	100	0	6705
KABA1_03S04730	KABA1_03	4840940	441163	441435	-	91	0	1		KABA2_03S04730	KABA2_03	4170842	441769	442041	-	91	0	1		1	91	100	100	0	482	273	100	100	0	1365
KABA1_03S04774	KABA1_03	4842847	443070	444434	-	455	0	1		KABA2_03S04774	KABA2_03	4172749	443676	445040	-	455	0	1		1	455	100	100	0	2303	1365	100	100	0	6825
KABA1_03S04796	KABA1_03	4845603	445826	446962	+	379	0	1		KABA2_03S04796	KABA2_03	4175505	446432	447568	+	379	0	1		1	379	100	100	0	1978	1137	100	100	0	5685
KABA1_03S04818	KABA1_03	4847038	447261	449216	+	652	0	1		KABA2_03S04818	KABA2_03	4176940	447867	449822	+	652	0	1		1	652	100	100	0	3374	1956	100	100	0	9780
KABA1_03S04862	KABA1_03	4850790	451013	451849	+	279	0	1		KABA2_03S04862	KABA2_03	4180638	451565	452401	+	279	0	1		1	279	100	100	0	1436	837	100	100	0	4185
KABA1_03S04884	KABA1_03	4852438	452661	456194	+	1178	0	1		KABA2_03S04884	KABA2_03	4182286	453213	456746	+	1178	0	1		1	1178	100	100	0	6061	3534	100	100	0	17670
KABA1_03S04906	KABA1_03	4856262	456485	458287	-	601	0	1		KABA2_03S04906	KABA2_03	4186110	457037	458839	-	601	0	1		1	601	100	100	0	3020	1803	100	100	0	9015
KABA1_03S04928	KABA1_03	4858553	458776	459174	+	133	0	1		KABA2_03S04928	KABA2_03	4188401	459328	459726	+	133	0	1		1	133	100	100	0	689	399	100	100	0	1995
KABA1_03S04972	KABA1_03	4862692	462915	464078	-	388	0	1		KABA2_03S04972	KABA2_03	4192540	463467	464630	-	388	0	1		1	388	100	100	0	2007	1164	100	100	0	5820
KABA1_03S04994	KABA1_03	4864193	464416	465375	-	320	0	1		KABA2_03S04994	KABA2_03	4194041	464968	465927	-	320	0	1		1	320	100	100	0	1652	960	100	100	0	4800
KABA1_03S05016	KABA1_03	4865570	465793	466827	-	345	0	1		KABA2_03S05016	KABA2_03	4195418	466345	467379	-	345	0	1		1	345	100	100	0	1803	1035	100	100	0	5175
KABA1_03S05038	KABA1_03	4866882	467105	469240	+	712	0	1		KABA2_03S05038	KABA2_03	4196730	467657	469792	+	712	0	1		1	712	100	100	0	3681	2136	100	100	0	10680
KABA1_03S05126	KABA1_03	4886397	486620	488080	+	487	0	1		KABA2_03S05126	KABA2_03	4215848	486775	488235	+	487	0	1		1	487	100	100	0	2575	1461	100	100	0	7305
KABA1_03S05148	KABA1_03	4888167	488390	489349	-	320	0	1		KABA2_03S05148	KABA2_03	4217618	488545	489504	-	320	0	1		1	320	100	100	0	1633	960	100	100	0	4800
KABA1_03S05170	KABA1_03	4889704	489927	491318	+	464	0	1		KABA2_03S05170	KABA2_03	4219155	490082	491473	+	464	0	1		1	464	100	100	0	2464	1392	100	100	0	6960
KABA1_03S05236	KABA1_03	4909511	509734	511437	+	568	0	1		KABA2_03S05236	KABA2_03	4238957	509884	511587	+	568	0	1		1	568	100	100	0	3003	1704	100	100	0	8520
KABA1_03S05258	KABA1_03	4911760	511983	513803	+	607	0	1		KABA2_03S05258	KABA2_03	4241206	512133	513953	+	607	0	1		1	607	100	100	0	3138	1821	100	100	0	9105
KABA1_03S05302	KABA1_03	4915368	515591	516160	+	190	0	1		KABA2_03S05302	KABA2_03	4244814	515741	516310	+	190	0	1		1	190	100	100	0	981	570	100	100	0	2850
KABA1_03S05324	KABA1_03	4917079	517302	519473	+	724	0	1		KABA2_03S05324	KABA2_03	4246525	517452	519623	+	724	0	1		1	724	100	100	0	3733	2172	100	100	0	10860
KABA1_03S05346	KABA1_03	4919491	519714	520583	-	290	0	1		KABA2_03S05346	KABA2_03	4248937	519864	520733	-	290	0	1		1	290	100	100	0	1459	870	100	100	0	4350
KABA1_03S05368	KABA1_03	4920751	520974	521996	-	341	0	1		KABA2_03S05368	KABA2_03	4250197	521124	522146	-	341	0	1		1	341	100	100	0	1764	1023	100	100	0	5115
KABA1_03S05390	KABA1_03	4922059	522282	526751	-	1490	0	1		KABA2_03S05390	KABA2_03	4251505	522432	526901	-	1490	0	1		1	1490	100	100	0	7699	4470	100	100	0	22350
KABA1_03S05412	KABA1_03	4926947	527170	528201	-	344	0	1		KABA2_03S05412	KABA2_03	4256393	527320	528351	-	344	0	1		1	344	100	100	0	1765	1032	100	100	0	5160
KABA1_03S05434	KABA1_03	4928423	528646	530784	+	713	0	1		KABA2_03S05434	KABA2_03	4257869	528796	530934	+	713	0	1		1	713	100	100	0	3706	2139	100	100	0	10695
KABA1_03S05456	KABA1_03	4930747	530970	532814	-	615	0	1		KABA2_03S05456	KABA2_03	4260193	531120	532964	-	615	0	1		1	615	100	100	0	3211	1845	100	100	0	9225
KABA1_03S05478	KABA1_03	4933423	533646	535703	-	686	0	1		KABA2_03S05478	KABA2_03	4262869	533796	535853	-	686	0	1		1	686	100	100	0	3469	2058	100	100	0	10290
KABA1_03S05500	KABA1_03	4935817	536040	537161	-	374	0	1		KABA2_03S05500	KABA2_03	4265263	536190	537311	-	374	0	1		1	374	100	100	0	1914	1122	100	100	0	5610
KABA1_03S05522	KABA1_03	4937325	537548	539068	-	507	0	1		KABA2_03S05522	KABA2_03	4266771	537698	539218	-	507	0	1		1	507	100	100	0	2675	1521	100	100	0	7605
KABA1_03S05544	KABA1_03	4939338	539561	540895	+	445	0	1		KABA2_03S05544	KABA2_03	4268784	539711	541045	+	445	0	1		1	445	100	100	0	2245	1335	100	100	0	6675
KABA1_03S05566	KABA1_03	4940973	541196	541732	+	179	0	1		KABA2_03S05566	KABA2_03	4270419	541346	541882	+	179	0	1		1	179	100	100	0	923	537	100	100	0	2685
KABA1_03S05588	KABA1_03	4942615	542838	547292	+	1485	0	1		KABA2_03S05588	KABA2_03	4272061	542988	547442	+	1485	0	1		1	1485	100	100	0	7697	4455	100	100	0	22275
KABA1_03S05610	KABA1_03	4947254	547477	550623	-	1049	0	1		KABA2_03S05610	KABA2_03	4276700	547627	550773	-	1049	0	1		1	1049	100	100	0	5322	3147	100	100	0	15735
KABA1_03S05632	KABA1_03	4951204	551427	553709	+	761	0	1		KABA2_03S05632	KABA2_03	4280650	551577	553859	+	761	0	1		1	761	100	100	0	3984	2283	100	100	0	11415
KABA1_03S05654	KABA1_03	4953928	554151	555782	+	544	0	1		KABA2_03S05654	KABA2_03	4283374	554301	555932	+	544	0	1		1	544	100	100	0	2879	1632	100	100	0	8160
KABA1_03S05676	KABA1_03	4956056	556279	556551	+	91	0	1		KABA2_03S05676	KABA2_03	4285502	556429	556701	+	91	0	1		1	91	100	100	0	444	273	100	100	0	1365
KABA1_03S05698	KABA1_03	4956825	557048	558151	-	368	0	1		KABA2_03S05698	KABA2_03	4286271	557198	558301	-	368	0	1		1	368	100	100	0	1931	1104	100	100	0	5520
KABA1_03S05720	KABA1_03	4959499	559722	560867	-	382	0	1		KABA2_03S05720	KABA2_03	4288945	559872	561017	-	382	0	1		1	382	100	100	0	1974	1146	100	100	0	5730
KABA1_03S05742	KABA1_03	4961547	561770	561988	+	73	0	1		KABA2_03S05742	KABA2_03	4290993	561920	562138	+	73	0	1		1	73	100	100	0	373	219	100	100	0	1095
KABA1_03S05764	KABA1_03	4962242	562465	562644	-	60	0	1		KABA2_03S05764	KABA2_03	4291688	562615	562794	-	60	0	1		1	60	100	100	0	310	180	100	100	0	900
KABA1_03S05786	KABA1_03	4963090	563313	565379	+	689	0	1		KABA2_03S05786	KABA2_03	4292536	563463	565529	+	689	0	1		1	689	100	100	0	3546	2067	100	100	0	10335
KABA1_03S05808	KABA1_03	4965471	565694	566512	+	273	0	1		KABA2_03S05808	KABA2_03	4294917	565844	566662	+	273	0	1		1	273	100	100	0	1444	819	100	100	0	4095
KABA1_03S05830	KABA1_03	4966370	566593	567818	-	379	0	2	89	KABA2_03S05830	KABA2_03	4295816	566743	567968	-	379	0	2	89	1	379	100	100	0	1909	1137	100	100	0	5685
KABA1_03S05896	KABA1_03	4971511	571734	572453	-	240	0	1		KABA2_03S05896	KABA2_03	4300957	571884	572603	-	240	0	1		1	240	100	100	0	1233	720	100	100	0	3600
KABA1_03S05918	KABA1_03	4973959	574182	575669	-	496	0	1		KABA2_03S05918	KABA2_03	4303460	574387	575874	-	496	0	1		1	496	100	100	0	2589	1488	100	100	0	7440
KABA1_03S05940	KABA1_03	4975843	576066	577457	-	464	0	1		KABA2_03S05940	KABA2_03	4305344	576271	577662	-	464	0	1		1	464	100	100	0	2430	1392	100	100	0	6960
KABA1_03S05962	KABA1_03	4978636	578859	579752	+	298	0	1		KABA2_03S05962	KABA2_03	4308137	579064	579957	+	298	0	1		1	298	100	100	0	1520	894	100	100	0	4470
KABA1_03S05984	KABA1_03	4980507	580730	582592	+	621	0	1		KABA2_03S05984	KABA2_03	4310008	580935	582797	+	621	0	1		1	621	100	100	0	3150	1863	100	100	0	9315
KABA1_03S06006	KABA1_03	4982967	583190	584407	+	406	0	1		KABA2_03S06006	KABA2_03	4312468	583395	584612	+	406	0	1		1	406	100	100	0	2156	1218	100	100	0	6090
KABA1_03S06028	KABA1_03	4984626	584849	585664	-	272	0	1		KABA2_03S06028	KABA2_03	4314127	585054	585869	-	272	0	1		1	272	100	100	0	1387	816	100	100	0	4080
KABA1_03S06050	KABA1_03	4985977	586200	586745	-	182	0	1		KABA2_03S06050	KABA2_03	4315478	586405	586950	-	182	0	1		1	182	100	100	0	931	546	100	100	0	2730
KABA1_03S06072	KABA1_03	4987314	587537	588550	-	338	0	1		KABA2_03S06072	KABA2_03	4316815	587742	588755	-	338	0	1		1	338	100	100	0	1663	1014	100	100	0	5070
KABA1_03S06094	KABA1_03	4989514	589737	590789	-	351	0	1		KABA2_03S06094	KABA2_03	4319015	589942	590994	-	351	0	1		1	351	100	100	0	1868	1053	100	100	0	5265
KABA1_03S06116	KABA1_03	4992041	592264	593307	-	348	0	1		KABA2_03S06116	KABA2_03	4321542	592469	593512	-	348	0	1		1	348	100	100	0	1851	1044	100	100	0	5220
KABA1_03S06138	KABA1_03	4994005	594228	600893	+	2222	0	1		KABA2_03S06138	KABA2_03	4323506	594433	601098	+	2222	0	1		1	2222	100	100	0	11654	6666	100	100	0	33330
KABA1_03S06160	KABA1_03	5000948	601171	601662	-	164	0	1		KABA2_03S06160	KABA2_03	4330449	601376	601867	-	164	0	1		1	164	100	100	0	825	492	100	100	0	2460
KABA1_03S06182	KABA1_03	5001893	602116	602340	-	75	0	1		KABA2_03S06182	KABA2_03	4331394	602321	602545	-	75	0	1		1	75	100	100	0	371	225	100	100	0	1125
KABA1_03S06204	KABA1_03	5002498	602721	605105	-	795	0	1		KABA2_03S06204	KABA2_03	4331999	602926	605310	-	795	0	1		1	795	100	100	0	4160	2385	100	100	0	11925
KABA1_03S06226	KABA1_03	5005922	606145	609990	-	1282	0	1		KABA2_03S06226	KABA2_03	4335423	606350	610195	-	1282	0	1		1	1282	100	100	0	6620	3846	100	100	0	19230
KABA1_03S06248	KABA1_03	5011013	611236	613701	+	822	0	1		KABA2_03S06248	KABA2_03	4340514	611441	613906	+	822	0	1		1	822	100	100	0	4206	2466	100	100	0	12330
KABA1_03S06270	KABA1_03	5013852	614075	614536	-	154	0	1		KABA2_03S06270	KABA2_03	4343353	614280	614741	-	154	0	1		1	154	100	100	0	906	462	100	100	0	2310
KABA1_03S06292	KABA1_03	5014914	615137	616204	-	356	0	1		KABA2_03S06292	KABA2_03	4344415	615342	616409	-	356	0	1		1	356	100	100	0	1825	1068	100	100	0	5340
KABA1_03S06314	KABA1_03	5016456	616679	618004	+	442	0	1		KABA2_03S06314	KABA2_03	4345957	616884	618209	+	442	0	1		1	442	100	100	0	2322	1326	100	100	0	6630
KABA1_03S06336	KABA1_03	5017994	618217	618996	-	260	0	1		KABA2_03S06336	KABA2_03	4347495	618422	619201	-	260	0	1		1	260	100	100	0	1364	780	100	100	0	3900
KABA1_03S06358	KABA1_03	5019252	619475	621292	-	606	0	1		KABA2_03S06358	KABA2_03	4348753	619680	621497	-	606	0	1		1	606	100	100	0	3230	1818	100	100	0	9090
KABA1_03S06380	KABA1_03	5021961	622184	626101	+	1306	0	1		KABA2_03S06380	KABA2_03	4351462	622389	626306	+	1306	0	1		1	1306	100	100	0	6540	3918	100	100	0	19581
KABA1_03S06402	KABA1_03	5026335	626558	627787	-	410	0	1		KABA2_03S06402	KABA2_03	4355836	626763	627992	-	410	0	1		1	410	100	100	0	2047	1230	100	100	0	6150
KABA1_03S06424	KABA1_03	5028245	628468	630786	+	773	0	1		KABA2_03S06424	KABA2_03	4357746	628673	630991	+	773	0	1		1	773	100	100	0	4019	2319	100	100	0	11586
KABA1_03S06446	KABA1_03	5030949	631172	631993	+	274	0	1		KABA2_03S06446	KABA2_03	4360450	631377	632198	+	274	0	1		1	274	100	100	0	1431	822	100	100	0	4110
KABA1_03S06468	KABA1_03	5031825	632048	632560	-	171	0	1		KABA2_03S06468	KABA2_03	4361326	632253	632765	-	171	0	1		1	171	100	100	0	870	513	100	100	0	2565
KABA1_03S06512	KABA1_03	5034133	634356	637259	+	968	0	1		KABA2_03S06512	KABA2_03	4363595	634522	637425	+	968	0	1		1	968	100	100	0	4858	2904	100	100	0	14520
KABA1_03S06534	KABA1_03	5037469	637692	642614	+	1641	0	1		KABA2_03S06534	KABA2_03	4366931	637858	642780	+	1641	0	1		1	1641	100	100	0	8308	4923	100	100	0	24615
KABA1_03S06556	KABA1_03	5042635	642858	644384	-	509	0	1		KABA2_03S06556	KABA2_03	4372097	643024	644550	-	509	0	1		1	509	100	100	0	2657	1527	100	100	0	7635
KABA1_03S06578	KABA1_03	5044885	645108	646646	-	513	0	1		KABA2_03S06578	KABA2_03	4374347	645274	646812	-	513	0	1		1	513	100	100	0	2656	1539	100	100	0	7695
KABA1_03S06600	KABA1_03	5046849	647072	648454	+	461	0	1		KABA2_03S06600	KABA2_03	4376311	647238	648620	+	461	0	1		1	461	100	100	0	2388	1383	100	100	0	6915
KABA1_03S06622	KABA1_03	5048994	649217	651634	+	806	0	1		KABA2_03S06622	KABA2_03	4378456	649383	651800	+	806	0	1		1	806	100	100	0	4288	2418	100	100	0	12090
KABA1_03S06644	KABA1_03	5051878	652101	653477	+	459	0	1		KABA2_03S06644	KABA2_03	4381340	652267	653643	+	459	0	1		1	459	100	100	0	2402	1377	100	100	0	6885
KABA1_03S06688	KABA1_03	5057313	657536	658849	+	438	0	1		KABA2_03S06688	KABA2_03	4386775	657702	659015	+	438	0	1		1	438	100	100	0	2266	1314	100	100	0	6570
KABA1_03S06710	KABA1_03	5059293	659516	662248	+	911	0	1		KABA2_03S06710	KABA2_03	4388755	659682	662414	+	911	0	1		1	911	100	100	0	4670	2733	100	100	0	13665
KABA1_03S06732	KABA1_03	5062374	662597	663457	+	287	0	1		KABA2_03S06732	KABA2_03	4391836	662763	663623	+	287	0	1		1	287	100	100	0	1459	861	100	100	0	4305
KABA1_03S06754	KABA1_03	5063671	663894	664967	-	358	0	1		KABA2_03S06754	KABA2_03	4393133	664060	665133	-	358	0	1		1	358	100	100	0	1900	1074	100	100	0	5370
KABA1_03S06776	KABA1_03	5065598	665821	667239	-	473	0	1		KABA2_03S06776	KABA2_03	4395060	665987	667405	-	473	0	1		1	473	100	100	0	2469	1419	100	100	0	7095
KABA1_03S06798	KABA1_03	5067843	668066	669043	-	326	0	1		KABA2_03S06798	KABA2_03	4397305	668232	669209	-	326	0	1		1	326	100	100	0	1704	978	100	100	0	4890
KABA1_03S06820	KABA1_03	5069462	669685	671649	-	655	0	1		KABA2_03S06820	KABA2_03	4398924	669851	671815	-	655	0	1		1	655	100	100	0	3411	1965	100	100	0	9825
KABA1_03S06842	KABA1_03	5071806	672029	673486	-	486	0	1		KABA2_03S06842	KABA2_03	4401268	672195	673652	-	486	0	1		1	486	100	100	0	2447	1458	100	100	0	7290
KABA1_03S06864	KABA1_03	5073732	673955	676342	-	796	0	1		KABA2_03S06864	KABA2_03	4403194	674121	676508	-	796	0	1		1	796	100	100	0	4165	2388	100	100	0	11940
KABA1_03S06886	KABA1_03	5076747	676970	678382	+	471	0	1		KABA2_03S06886	KABA2_03	4406209	677136	678548	+	471	0	1		1	471	100	100	0	2502	1413	100	100	0	7065
KABA1_03S06908	KABA1_03	5078690	678913	679536	+	208	0	1		KABA2_03S06908	KABA2_03	4408152	679079	679702	+	208	0	1		1	208	100	100	0	1098	624	100	100	0	3120
KABA1_03S06930	KABA1_03	5080619	680842	683412	-	857	0	1		KABA2_03S06930	KABA2_03	4410081	681008	683578	-	857	0	1		1	857	100	100	0	4413	2571	100	100	0	12855
KABA1_03S06952	KABA1_03	5083560	683783	685471	-	563	0	1		KABA2_03S06952	KABA2_03	4413022	683949	685637	-	563	0	1		1	563	100	100	0	2965	1689	100	100	0	8445
KABA1_03S06974	KABA1_03	5086203	686426	688192	+	589	0	1		KABA2_03S06974	KABA2_03	4415665	686592	688358	+	589	0	1		1	589	100	100	0	3039	1767	100	100	0	8835
KABA1_03S06996	KABA1_03	5088924	689147	690100	+	318	0	1		KABA2_03S06996	KABA2_03	4418386	689313	690266	+	318	0	1		1	318	100	100	0	1669	954	100	100	0	4770
KABA1_03S07018	KABA1_03	5090465	690688	692928	+	747	0	1		KABA2_03S07018	KABA2_03	4419927	690854	693094	+	747	0	1		1	747	100	100	0	3900	2241	100	100	0	11205
KABA1_03S07040	KABA1_03	5094729	694952	696436	+	495	0	1		KABA2_03S07040	KABA2_03	4424191	695118	696602	+	495	0	1		1	495	100	100	0	2623	1485	100	100	0	7425
KABA1_03S07062	KABA1_03	5096666	696889	697491	+	201	0	1		KABA2_03S07062	KABA2_03	4426128	697055	697657	+	201	0	1		1	201	100	100	0	1021	603	100	100	0	3015
KABA1_03S07084	KABA1_03	5097420	697643	698269	-	209	0	1		KABA2_03S07084	KABA2_03	4426882	697809	698435	-	209	0	1		1	209	100	100	0	1059	627	100	100	0	3135
KABA1_03S07106	KABA1_03	5098630	698853	701249	+	799	0	1		KABA2_03S07106	KABA2_03	4428092	699019	701415	+	799	0	1		1	799	100	100	0	4119	2397	100	100	0	11985
KABA1_03S07128	KABA1_03	5101214	701437	701706	-	90	0	1		KABA2_03S07128	KABA2_03	4430676	701603	701872	-	90	0	1		1	90	100	100	0	466	270	100	100	0	1350
KABA1_03S07150	KABA1_03	5101931	702154	702267	+	38	0	1		KABA2_03S07150	KABA2_03	4431393	702320	702433	+	38	0	1		1	38	100	100	0	181	114	100	100	0	570
KABA1_03S07172	KABA1_03	5102894	703117	703980	+	288	0	1		KABA2_03S07172	KABA2_03	4432356	703283	704146	+	288	0	1		1	288	100	100	0	1480	864	100	100	0	4320
KABA1_03S07194	KABA1_03	5104428	704651	706492	+	614	0	1		KABA2_03S07194	KABA2_03	4433890	704817	706658	+	614	0	1		1	614	100	100	0	3046	1842	100	100	0	9210
KABA1_03S07216	KABA1_03	5106956	707179	707766	+	196	0	1		KABA2_03S07216	KABA2_03	4436418	707345	707932	+	196	0	1		1	196	100	100	0	1091	588	100	100	0	2940
KABA1_03S07238	KABA1_03	5108023	708246	708833	+	196	0	1		KABA2_03S07238	KABA2_03	4437549	708476	709063	+	196	0	1		1	196	100	100	0	1122	588	100	100	0	2940
KABA1_03S07260	KABA1_03	5109199	709422	710726	+	435	0	1		KABA2_03S07260	KABA2_03	4438725	709652	710956	+	435	0	1		1	435	100	100	0	2281	1305	100	100	0	6525
KABA1_03S07282	KABA1_03	5110642	710865	712244	-	460	0	1		KABA2_03S07282	KABA2_03	4440168	711095	712474	-	460	0	1		1	460	100	100	0	2365	1380	100	100	0	6900
KABA1_03S07304	KABA1_03	5113065	713288	714169	+	294	0	1		KABA2_03S07304	KABA2_03	4442591	713518	714399	+	294	0	1		1	294	100	100	0	1509	882	100	100	0	4410
KABA1_03S07326	KABA1_03	5114240	714463	717036	-	858	0	1		KABA2_03S07326	KABA2_03	4443766	714693	717266	-	858	0	1		1	858	100	100	0	4394	2574	100	100	0	12870
KABA1_03S07348	KABA1_03	5117821	718044	718778	-	245	0	1		KABA2_03S07348	KABA2_03	4447021	717948	718682	-	245	0	1		1	245	100	100	0	1287	735	100	100	0	3675
KABA1_03S07370	KABA1_03	5119207	719430	721166	-	579	0	1		KABA2_03S07370	KABA2_03	4448407	719334	721070	-	579	0	1		1	579	100	100	0	2961	1737	100	100	0	8685
KABA1_03S07392	KABA1_03	5122792	723015	724895	-	627	0	1		KABA2_03S07392	KABA2_03	4451992	722919	724799	-	627	0	1		1	627	100	100	0	3274	1881	100	100	0	9405
KABA1_03S07414	KABA1_03	5126242	726465	727352	-	296	0	1		KABA2_03S07414	KABA2_03	4455442	726369	727256	-	296	0	1		1	296	100	100	0	1548	888	100	100	0	4440
KABA1_03S07436	KABA1_03	5127883	728106	728609	-	168	0	1		KABA2_03S07436	KABA2_03	4457083	728010	728513	-	168	0	1		1	168	100	100	0	918	504	100	100	0	2520
KABA1_03S07458	KABA1_03	5129379	729602	731281	+	560	0	1		KABA2_03S07458	KABA2_03	4458579	729506	731185	+	560	0	1		1	560	100	100	0	2850	1680	100	100	0	8400
KABA1_03S07480	KABA1_03	5132064	732287	735712	+	1142	0	1		KABA2_03S07480	KABA2_03	4461264	732191	735616	+	1142	0	1		1	1142	100	100	0	6006	3426	100	100	0	17130
KABA1_03S07502	KABA1_03	5135972	736195	737247	+	351	0	1		KABA2_03S07502	KABA2_03	4465172	736099	737151	+	351	0	1		1	351	100	100	0	1857	1053	100	100	0	5265
KABA1_03S07524	KABA1_03	5138991	739214	739843	+	210	0	1		KABA2_03S07524	KABA2_03	4468191	739118	739747	+	210	0	1		1	210	100	100	0	1089	630	100	100	0	3150
KABA1_03S07546	KABA1_03	5141270	741493	743115	+	541	0	1		KABA2_03S07546	KABA2_03	4470470	741397	743019	+	541	0	1		1	541	100	100	0	2751	1623	100	100	0	8115
KABA1_03S07568	KABA1_03	5143328	743551	744768	+	406	0	1		KABA2_03S07568	KABA2_03	4472528	743455	744672	+	406	0	1		1	406	100	100	0	2126	1218	100	100	0	6090
KABA1_03S07590	KABA1_03	5144622	744845	745423	-	193	0	1		KABA2_03S07590	KABA2_03	4473822	744749	745327	-	193	0	1		1	193	100	100	0	1010	579	100	100	0	2895
KABA1_03S07612	KABA1_03	5145480	745703	747070	+	456	0	1		KABA2_03S07612	KABA2_03	4474680	745607	746974	+	456	0	1		1	456	100	100	0	2368	1368	100	100	0	6840
KABA1_03S07634	KABA1_03	5147742	747965	750583	+	873	0	1		KABA2_03S07634	KABA2_03	4476942	747869	750487	+	873	0	1		1	873	100	100	0	4536	2619	100	100	0	13095
KABA1_03S07656	KABA1_03	5150652	750875	751324	-	150	0	1		KABA2_03S07656	KABA2_03	4479852	750779	751228	-	150	0	1		1	150	100	100	0	749	450	100	100	0	2250
KABA1_03S07678	KABA1_03	5151561	751784	754291	-	836	0	1		KABA2_03S07678	KABA2_03	4480761	751688	754195	-	836	0	1		1	836	100	100	0	4351	2508	100	100	0	12540
KABA1_03S07700	KABA1_03	5155326	755549	757207	-	553	0	1		KABA2_03S07700	KABA2_03	4484526	755453	757111	-	553	0	1		1	553	100	100	0	2823	1659	100	100	0	8295
KABA1_03S07722	KABA1_03	5157405	757628	758827	+	400	0	1		KABA2_03S07722	KABA2_03	4486605	757532	758731	+	400	0	1		1	400	100	100	0	2059	1200	100	100	0	6000
KABA1_03S07744	KABA1_03	5158923	759146	760147	-	334	0	1		KABA2_03S07744	KABA2_03	4488123	759050	760051	-	334	0	1		1	334	100	100	0	1752	1002	100	100	0	5010
KABA1_03S07766	KABA1_03	5161801	762024	762767	+	248	0	1		KABA2_03S07766	KABA2_03	4491001	761928	762671	+	248	0	1		1	248	100	100	0	1228	744	100	100	0	3720
KABA1_03S07788	KABA1_03	5162746	762969	763934	-	322	0	1		KABA2_03S07788	KABA2_03	4491946	762873	763838	-	322	0	1		1	322	100	100	0	1677	966	100	100	0	4830
KABA1_03S07810	KABA1_03	5164175	764398	766260	-	621	0	1		KABA2_03S07810	KABA2_03	4493375	764302	766164	-	621	0	1		1	621	100	100	0	3104	1863	100	100	0	9315
KABA1_03S07832	KABA1_03	5167104	767327	768574	-	416	0	1		KABA2_03S07832	KABA2_03	4496304	767231	768478	-	416	0	1		1	416	100	100	0	2123	1248	100	100	0	6240
KABA1_03S07854	KABA1_03	5168759	768982	769551	-	190	0	1		KABA2_03S07854	KABA2_03	4497959	768886	769455	-	190	0	1		1	190	100	100	0	1000	570	100	100	0	2850
KABA1_03S07876	KABA1_03	5169908	770131	775500	+	1790	0	1		KABA2_03S07876	KABA2_03	4499108	770035	775404	+	1790	0	1		1	1790	100	100	0	9228	5370	100	100	0	26850
KABA1_03S07920	KABA1_03	5177667	777890	778684	-	265	0	1		KABA2_03S07920	KABA2_03	4506867	777794	778588	-	265	0	1		1	265	100	100	0	1388	795	100	100	0	3975
KABA1_03S07942	KABA1_03	5178771	778994	780868	-	625	0	1		KABA2_03S07942	KABA2_03	4507971	778898	780772	-	625	0	1		1	625	100	100	0	3153	1875	100	100	0	9375
KABA1_03S07964	KABA1_03	5181183	781406	782710	-	435	0	1		KABA2_03S07964	KABA2_03	4510383	781310	782614	-	435	0	1		1	435	100	100	0	2177	1305	100	100	0	6525
KABA1_03S07986	KABA1_03	5182852	783075	784268	+	398	0	1		KABA2_03S07986	KABA2_03	4512052	782979	784172	+	398	0	1		1	398	100	100	0	2081	1194	100	100	0	5970
KABA1_03S08008	KABA1_03	5184213	784436	785575	-	380	0	1		KABA2_03S08008	KABA2_03	4513413	784340	785479	-	380	0	1		1	380	100	100	0	2073	1140	100	100	0	5700
KABA1_03S08030	KABA1_03	5185819	786042	789374	-	1111	0	1		KABA2_03S08030	KABA2_03	4515019	785946	789278	-	1111	0	1		1	1111	100	100	0	5730	3333	100	100	0	16665
KABA1_03S08052	KABA1_03	5189573	789796	790146	+	117	0	1		KABA2_03S08052	KABA2_03	4518773	789700	790050	+	117	0	1		1	117	100	100	0	614	351	100	100	0	1755
KABA1_03S08074	KABA1_03	5190795	791018	792097	+	107	0	2	759	KABA2_03S08074	KABA2_03	4519995	790922	792001	+	107	0	2	759	1	107	100	100	0	565	321	100	100	0	1605
KABA1_03S08096	KABA1_03	5192545	792768	795071	+	768	0	1		KABA2_03S08096	KABA2_03	4521745	792672	794975	+	768	0	1		1	768	100	100	0	4081	2304	100	100	0	11520
KABA1_03S08118	KABA1_03	5198109	798332	799426	+	365	0	1		KABA2_03S08118	KABA2_03	4527309	798236	799330	+	365	0	1		1	365	100	100	0	1803	1095	100	100	0	5475
KABA1_03S08140	KABA1_03	5199800	800023	800820	-	266	0	1		KABA2_03S08140	KABA2_03	4529000	799927	800724	-	266	0	1		1	266	100	100	0	1347	798	100	100	0	3990
KABA1_03S08162	KABA1_03	5201164	801387	801816	-	83	0	2	181	KABA2_03S08162	KABA2_03	4530364	801291	801720	-	83	0	2	181	1	83	100	100	0	430	249	100	100	0	1245
KABA1_03S08184	KABA1_03	5201918	802141	803373	-	411	0	1		KABA2_03S08184	KABA2_03	4531118	802045	803277	-	411	0	1		1	411	100	100	0	2164	1233	100	100	0	6165
KABA1_03S08206	KABA1_03	5203747	803970	806255	+	762	0	1		KABA2_03S08206	KABA2_03	4532947	803874	806159	+	762	0	1		1	762	100	100	0	3962	2286	100	100	0	11430
KABA1_03S08228	KABA1_03	5206320	806543	807574	-	344	0	1		KABA2_03S08228	KABA2_03	4535520	806447	807478	-	344	0	1		1	344	100	100	0	1719	1032	100	100	0	5160
KABA1_03S08272	KABA1_03	5210529	810752	812203	-	484	0	1		KABA2_03S08272	KABA2_03	4539729	810656	812107	-	484	0	1		1	484	100	100	0	2511	1452	100	100	0	7260
KABA1_03S08294	KABA1_03	5212264	812487	813476	+	330	0	1		KABA2_03S08294	KABA2_03	4541464	812391	813380	+	330	0	1		1	330	100	100	0	1770	990	100	100	0	4950
KABA1_03S08316	KABA1_03	5213395	813618	815927	-	770	0	1		KABA2_03S08316	KABA2_03	4542595	813522	815831	-	770	0	1		1	770	100	100	0	4006	2310	100	100	0	11550
KABA1_03S08338	KABA1_03	5216280	816503	817594	+	364	0	1		KABA2_03S08338	KABA2_03	4545480	816407	817498	+	364	0	1		1	364	100	100	0	1865	1092	100	100	0	5460
KABA1_03S08360	KABA1_03	5217911	818134	819450	+	439	0	1		KABA2_03S08360	KABA2_03	4547111	818038	819354	+	439	0	1		1	439	100	100	0	2235	1317	100	100	0	6585
KABA1_03S08382	KABA1_03	5219512	819735	820352	-	206	0	1		KABA2_03S08382	KABA2_03	4548712	819639	820256	-	206	0	1		1	206	100	100	0	1055	618	100	100	0	3090
KABA1_03S08404	KABA1_03	5220729	820952	823282	-	777	0	1		KABA2_03S08404	KABA2_03	4549929	820856	823186	-	777	0	1		1	777	100	100	0	3989	2331	100	100	0	11655
KABA1_03S08426	KABA1_03	5223734	823957	824442	-	86	0	2	228	KABA2_03S08426	KABA2_03	4552934	823861	824346	-	86	0	2	228	1	86	100	100	0	442	258	100	100	0	1290
KABA1_03S08448	KABA1_03	5225651	825874	828753	+	960	0	1		KABA2_03S08448	KABA2_03	4554851	825778	828657	+	960	0	1		1	960	100	100	0	4870	2880	100	100	0	14400
KABA1_03S08492	KABA1_03	5231273	831496	832980	-	495	0	1		KABA2_03S08492	KABA2_03	4560473	831400	832884	-	495	0	1		1	495	100	100	0	2600	1485	100	100	0	7425
KABA1_03S08514	KABA1_03	5233673	833896	834717	+	274	0	1		KABA2_03S08514	KABA2_03	4562873	833800	834621	+	274	0	1		1	274	100	100	0	1431	822	100	100	0	4110
KABA1_03S08536	KABA1_03	5234869	835092	835439	+	116	0	1		KABA2_03S08536	KABA2_03	4564069	834996	835343	+	116	0	1		1	116	100	100	0	598	348	100	100	0	1740
KABA1_03S08558	KABA1_03	5235707	835930	836565	-	212	0	1		KABA2_03S08558	KABA2_03	4564907	835834	836469	-	212	0	1		1	212	100	100	0	1094	636	100	100	0	3180
KABA1_03S08580	KABA1_03	5237361	837584	838834	-	417	0	1		KABA2_03S08580	KABA2_03	4566561	837488	838738	-	417	0	1		1	417	100	100	0	2122	1251	100	100	0	6255
KABA1_03S08602	KABA1_03	5239778	840001	842007	+	669	0	1		KABA2_03S08602	KABA2_03	4568978	839905	841911	+	669	0	1		1	669	100	100	0	3428	2007	100	100	0	10035
KABA1_03S08624	KABA1_03	5242246	842469	843980	+	504	0	1		KABA2_03S08624	KABA2_03	4571446	842373	843884	+	504	0	1		1	504	100	100	0	2641	1512	100	100	0	7560
KABA1_03S08646	KABA1_03	5243784	844007	845215	-	403	0	1		KABA2_03S08646	KABA2_03	4572984	843911	845119	-	403	0	1		1	403	100	100	0	2085	1209	100	100	0	6045
KABA1_03S08668	KABA1_03	5246484	846707	849127	+	807	0	1		KABA2_03S08668	KABA2_03	4575684	846611	849031	+	807	0	1		1	807	100	100	0	4206	2421	100	100	0	12105
KABA1_03S08690	KABA1_03	5249778	850001	850921	+	307	0	1		KABA2_03S08690	KABA2_03	4578978	849905	850825	+	307	0	1		1	307	100	100	0	1559	921	100	100	0	4605
KABA1_03S08712	KABA1_03	5251022	851245	851904	-	220	0	1		KABA2_03S08712	KABA2_03	4580222	851149	851808	-	220	0	1		1	220	100	100	0	1107	660	100	100	0	3300
KABA1_03S08734	KABA1_03	5251965	852188	853636	-	483	0	1		KABA2_03S08734	KABA2_03	4581165	852092	853540	-	483	0	1		1	483	100	100	0	2622	1449	100	100	0	7245
KABA1_03S08756	KABA1_03	5254126	854349	855605	+	419	0	1		KABA2_03S08756	KABA2_03	4583326	854253	855509	+	419	0	1		1	419	100	100	0	2163	1257	100	100	0	6285
KABA1_03S08778	KABA1_03	5255874	856097	860566	-	1490	0	1		KABA2_03S08778	KABA2_03	4585074	856001	860470	-	1490	0	1		1	1490	100	100	0	7599	4470	100	100	0	22350
KABA1_03S08800	KABA1_03	5260739	860962	862317	-	452	0	1		KABA2_03S08800	KABA2_03	4589939	860866	862221	-	452	0	1		1	452	100	100	0	2343	1356	100	100	0	6780
KABA1_03S08822	KABA1_03	5263100	863323	863820	+	166	0	1		KABA2_03S08822	KABA2_03	4592300	863227	863724	+	166	0	1		1	166	100	100	0	867	498	100	100	0	2490
KABA1_03S08844	KABA1_03	5263824	864047	864583	-	179	0	1		KABA2_03S08844	KABA2_03	4593024	863951	864487	-	179	0	1		1	179	100	100	0	939	537	100	100	0	2685
KABA1_03S08866	KABA1_03	5264849	865072	865734	-	221	0	1		KABA2_03S08866	KABA2_03	4594049	864976	865638	-	221	0	1		1	221	100	100	0	1147	663	100	100	0	3315
KABA1_03S08888	KABA1_03	5266292	866515	867270	+	252	0	1		KABA2_03S08888	KABA2_03	4595492	866419	867174	+	252	0	1		1	252	100	100	0	1287	756	100	100	0	3780
KABA1_03S08932	KABA1_03	5270360	870583	873735	+	1051	0	1		KABA2_03S08932	KABA2_03	4599560	870487	873639	+	1051	0	1		1	1051	100	100	0	5495	3153	100	100	0	15765
KABA1_03S08954	KABA1_03	5274827	875050	876591	+	514	0	1		KABA2_03S08954	KABA2_03	4604027	874954	876495	+	514	0	1		1	514	100	100	0	2673	1542	100	100	0	7710
KABA1_03S08998	KABA1_03	5278658	878881	879918	-	346	0	1		KABA2_03S08998	KABA2_03	4607858	878785	879822	-	346	0	1		1	346	100	100	0	1770	1038	100	100	0	5190
KABA1_03S09020	KABA1_03	5280772	880995	884750	+	1252	0	1		KABA2_03S09020	KABA2_03	4609972	880899	884654	+	1252	0	1		1	1252	100	100	0	6424	3756	100	100	0	18780
KABA1_03S09042	KABA1_03	5284688	884911	887070	-	720	0	1		KABA2_03S09042	KABA2_03	4613888	884815	886974	-	720	0	1		1	720	100	100	0	3658	2160	100	100	0	10800
KABA1_03S09064	KABA1_03	5287422	887645	893617	-	1991	0	1		KABA2_03S09064	KABA2_03	4616622	887549	893521	-	1991	0	1		1	1991	100	100	0	10115	5973	100	100	0	29865
KABA1_03S09086	KABA1_03	5294204	894427	895233	+	269	0	1		KABA2_03S09086	KABA2_03	4623404	894331	895137	+	269	0	1		1	269	100	100	0	1462	807	100	100	0	4035
KABA1_03S09108	KABA1_03	5296600	896823	898634	+	604	0	1		KABA2_03S09108	KABA2_03	4625800	896727	898538	+	604	0	1		1	604	100	100	0	3131	1812	100	100	0	9060
KABA1_03S09130	KABA1_03	5299304	899527	902754	+	1076	0	1		KABA2_03S09130	KABA2_03	4628504	899431	902658	+	1076	0	1		1	1076	100	100	0	5485	3228	100	100	0	16140
KABA1_03S09152	KABA1_03	5303288	903511	904559	-	318	0	2	95	KABA2_03S09152	KABA2_03	4632488	903415	904463	-	318	0	2	95	1	318	100	100	0	1615	954	100	100	0	4770
KABA1_03S09174	KABA1_03	5304690	904913	906277	-	455	0	1		KABA2_03S09174	KABA2_03	4633890	904817	906181	-	455	0	1		1	455	100	100	0	2397	1365	100	100	0	6825
KABA1_03S09196	KABA1_03	5306577	906800	908569	+	590	0	1		KABA2_03S09196	KABA2_03	4635777	906704	908473	+	590	0	1		1	590	100	100	0	3069	1770	100	100	0	8850
KABA1_03S09218	KABA1_03	5308955	909178	910695	+	506	0	1		KABA2_03S09218	KABA2_03	4638155	909082	910599	+	506	0	1		1	506	100	100	0	2556	1518	100	100	0	7590
KABA1_03S09240	KABA1_03	5310827	911050	912071	-	277	0	2	191	KABA2_03S09240	KABA2_03	4640027	910954	911975	-	277	0	2	191	1	277	100	100	0	1432	831	100	100	0	4155
KABA1_03S09262	KABA1_03	5312191	912414	912731	+	106	0	1		KABA2_03S09262	KABA2_03	4641391	912318	912635	+	106	0	1		1	106	100	100	0	532	318	100	100	0	1590
KABA1_03S09284	KABA1_03	5312895	913118	913864	-	249	0	1		KABA2_03S09284	KABA2_03	4642095	913022	913768	-	249	0	1		1	249	100	100	0	1280	747	100	100	0	3735
KABA1_03S09306	KABA1_03	5314219	914442	915728	-	429	0	1		KABA2_03S09306	KABA2_03	4643436	914363	915649	-	429	0	1		1	429	100	100	0	2310	1287	100	100	0	6435
KABA1_03S09328	KABA1_03	5316169	916392	916781	+	130	0	1		KABA2_03S09328	KABA2_03	4645386	916313	916702	+	130	0	1		1	130	100	100	0	652	390	100	100	0	1950
KABA1_03S09350	KABA1_03	5316821	917044	917958	-	305	0	1		KABA2_03S09350	KABA2_03	4646038	916965	917879	-	305	0	1		1	305	100	100	0	1562	915	100	100	0	4575
KABA1_03S09372	KABA1_03	5318898	919121	920896	+	592	0	1		KABA2_03S09372	KABA2_03	4648115	919042	920817	+	592	0	1		1	592	100	100	0	3104	1776	100	100	0	8880
[truncated: 3,302 more rows]
